# Supplementary material for: INO80 Is Required for the Cell Cycle Control, Survival, and Differentiation of Mouse ESCs by Transcriptional Regulation
Source: Int J Mol Sci. 2022 Dec 6;23(23):15402. doi: 10.3390/ijms232315402 (PMC9740483; doi:10.3390/ijms232315402)
Supplement: Supplementary file 1 [file ijms-23-15402-s001.zip]

Archive with 4 entries (4 files):
- supplemetary_figure.pdf
- Table S1.xlsx
- Table S2.xlsx
- Table S3.xlsx
