# Supplementary material for: INO80 Is Required for the Cell Cycle Control, Survival, and Differentiation of Mouse ESCs by Transcriptional Regulation
Source: Int J Mol Sci. 2022 Dec 6;23(23):15402. doi: 10.3390/ijms232315402 (PMC9740483; doi:10.3390/ijms232315402)
Supplement: Supplementary file 1 [file ijms-23-15402-s001.zip › Table S1.xlsx]

## Sheet: List of DEGs figure 4A
Up-regulated genes (807 genes)	Down-regulated genes (1002 genes)
0610040F04Rik	1500015O10Rik
1110008P14Rik	1700025G04Rik
1600014K23Rik	1810041L15Rik
1600025M17Rik	2210011C24Rik
1700001L05Rik	2210016L21Rik
1700007K13Rik	2310022B05Rik
1700019D03Rik	2510002D24Rik
1700029P11Rik	2610008E11Rik
1700030C10Rik	2610035D17Rik
1700061G19Rik	2610301B20Rik
1810019D21Rik	2610528A11Rik
2010204K13Rik	2810002D19Rik
2210409E12Rik	2810408A11Rik
2410137M14Rik	2810417H13Rik
2500002B13Rik	2810429I04Rik
2610305D13Rik	3010026O09Rik
2610507I01Rik	3110057O12Rik
3110001I22Rik	3632451O06Rik
3830417A13Rik	4930452B06Rik
4930429B21Rik	5430416N02Rik
4930447C04Rik	5930412G12Rik
4930461G14Rik	6330403K07Rik
4933402E13Rik	6430573F11Rik
5730408K05Rik	9230110C19Rik
5730507C01Rik	A230056P14Rik
9030617O03Rik	A230057D06Rik
9830147E19Rik	A430033K04Rik
A430105I19Rik	A730017C20Rik
A630089N07Rik	AA465934
A830080D01Rik	AW551984
A930001C03Rik	Abat
AA414768	Abcc9
AA415398	Ablim1
AA467197	Abr
AI467606	Ackr3
AU015836	Acot2
AU018091	Actc1
Aard	Adam11
Abcb1a	Adam22
Abcc4	Adamts12
Abcg1	Adamts15
Acacb	Adamts17
Acot9	Adamts2
Acp5	Adamts3
Acp6	Adamts9
Acsbg1	Adora2b
Acta1	Adrbk2
Actn3	Afap1l1
Actr3b	Aff3
Ada	Afp
Adad2	Airn
Adam23	Ak5
Adam8	Akr1e1
Adamts14	Aldh6a1
Adamtsl2	Aldoc
Adamtsl4	Alx3
Adap1	Amer2
Adap2	Amn
Adgre5	Amot
Adgrg6	Amph
Adra2b	Amy1
Adrb3	Ano1
Agpat9	Anp32a
Agt	Apln
Aim1l	Aplnr
Aim2	Apoa1
Aire	Apoa4
Akap1	Apob
Akap12	Apoc2
Alg13	Apom
Alkbh2	Apoo-ps
Alpl	Arhgap18
Amz1	Arhgap19
Angptl4	Arhgap24
Ankrd35	Arhgap28
Anxa1	Arhgap29
Anxa11	Arhgap33
Anxa8	Arhgef26
Anxa9	Arid3b
Aoah	Arl4d
Apobec1	Armcx2
Apobec3	Arnt2
Apobr	Arrb1
Apoc1	Asb12
Apod	Asb4
Aqp3	Ascl1
Arhgap4	Asic1
Arhgap9	Aspg
Arl14epl	Aspn
As3mt	Atp10d
Ass1	Atp1b2
Atp13a3	Atp7b
Atp5l	Axin2
Atp6ap2	B230118H07Rik
Atp6v0a4	B3gnt5
Avpi1	B4galnt2
B230354K17Rik	BC024139
B3gnt3	Baiap2l1
B3gnt7	Bambi
BC002163	Bbs1
BC051226	Bbs4
BC052688	Bcl7a
Bace2	Bend5
Banf1	Bicc1
Bcap31	Bmf
Bin2	Bmp2
Birc7	Bmp4
Bmp8a	Bmp5
Bola2	Bmp6
Btbd19	Bmp7
Bvht	Bnip3
C77370	Brsk2
Cacng6	Btbd1
Calcoco2	Btg3
Car12	Bves
Casq1	Bzw2
Cav1	C130021I20Rik
Cbr3	C130074G19Rik
Cbx7	C3
Ccno	C530008M17Rik
Ccrn4l	Cachd1
Cd109	Cacna1g
Cd37	Cacna1h
Cd68	Cacna2d2
Cd80	Cacnb2
Cd9	Cacng4
Cdkl2	Cadm3
Cdkn1a	Calcrl
Cdkn2b	Camk1g
Cds1	Cand2
Cdyl2	Capn6
Ceacam1	Car11
Ceacam9	Car14
Cenpv	Car2
Cfp	Car3
Chchd10	Car4
Chit1	Casp12
Chst5	Cblc
Chst7	Cbln1
Cilp2	Cbx2
Cldn23	Cc2d2a
Cldn4	Ccdc141
Clgn	Ccdc159
Cltb	Ccdc24
Cluh	Ccdc28b
Cnn1	Ccdc8
Cnpy1	Ccnjl
Cobl	Cd200
Col5a3	Cd24a
Col7a1	Cd34
Coro6	Cd55
Cox4i1	Cd59a
Cox5a	Cd93
Cox5b	Cdc14a
Cox6a1	Cdc42ep5
Cox6c	Cdh13
Cox7a1	Cdh5
Cox7a2	Cdk14
Cox7c	Cdk5r1
Cox8a	Cdkn1b
Cp	Cdx2
Cpsf4l	Cenpk
Cpt1a	Cep112
Crct1	Cer1
Creld2	Cfc1
Crip1	Chrna4
Crisp1	Chst1
Crlf1	Chst15
Crtac1	Cldn11
Crtap	Clic6
Cryab	Clmp
Csf1r	Cmtm8
Csf2ra	Cnksr2
Cspg4	Cnrip1
Ctgf	Cntn2
Ctsd	Cobll1
Ctsj	Col25a1
Ctsr	Col26a1
Cxcl10	Col2a1
Cxcl16	Col3a1
Cxcr2	Col8a2
Cyct	Col9a1
Cyp11a1	Colec12
Cyp21a1	Colgalt2
D1Pas1	Copz1
D630023F18Rik	Coq9
D630045M09Rik	Corin
D7Ertd143e	Cox4i2
D930048N14Rik	Cpm
Dancr	Cpn1
Dbh	Crabp1
Ddias	Crabp2
Ddx4	Crb2
Dedd2	Ctnna2
Dennd2c	Ctsh
Deptor	Cubn
Dgke	Cx3cl1
Dhrs7	Cxcl12
Dhx16	Cxxc4
Diap1	Cyp26a1
Dkc1	Cyp39a1
Dlgap3	D430019H16Rik
Dmkn	D8Ertd82e
Dnajc6	Daam2
Dnase1l3	Dab2
Dnase2a	Dach1
Dnmt3l	Dact1
Doxl2	Dact3
Dpp7	Dapk2
Dppa2	Dbndd1
Dppa3	Dcc
Dppa4	Dcn
Dppa5a	Dcps
Dusp27	Dcx
E130012A19Rik	Ddah2
E130309D14Rik	Ddit4
EU599041	Ddx25
Ecm1	Ddx26b
Eda2r	Ddx3y
Efemp1	Dennd5b
Eif3j2	Dgkk
Eng	Dio3
Enox1	Dio3os
Enpp3	Dlg4
Enpp4	Dlk1
Epha2	Dll4
Ephx1	Dnajc12
Eps8l2	Dnajc22
Esr1	Dnajc30
Esrp2	Dnm1
Esrrb	Dok4
Esyt3	Dpf3
Etnk1	Dpp4
Etv4	Dpp6
Exoc3l	Dpysl2
Exosc5	Dpysl4
F2rl1	Dpysl5
F3	Dqx1
Fabp3	Draxin
Fam169b	Dusp26
Fam178b	Dynlt1c
Fam25c	E130317F20Rik
Fam81a	E330009J07Rik
Fbxo15	Ebf3
Fbxo27	Ebf4
Fetub	Echs1
Fgd3	Ecscr
Fgf1	Ednra
Fgf4	Eef2k
Fgfbp1	Eef2kmt
Fmr1nb	Eepd1
Folr1	Efna1
Folr2	Efna2
Foxd3	Efnb3
Frrs1	Efs
Fut9	Egflam
Gaa	Egln1
Galnt18	Egln3
Galnt6	Egr1
Gatsl3	Eid1
Gbp3	Eif2s3y
Gbx2	Eif3j1
Gca	Elavl4
Gclm	Emb
Gcnt2	Emcn
Gdf15	Emid1
Gdf3	Emilin2
Gfap	Emilin3
Ggct	Eml1
Gjb3	Eno3
Gla	Enpep
Glb1	Enpp2
Gm10416	Eomes
Gm10451	Epb4.1
Gm12238	Epha3
Gm12338	Epha7
Gm13051	Ephb1
Gm13152	Ephb2
Gm13154	Epm2a
Gm13212	Epor
Gm13242	Erg
Gm13247	Espn
Gm13251	Evi5l
Gm14005	Evl
Gm14124	Evx1
Gm14139	Exosc7
Gm14322	Eya1
Gm14325	Eya2
Gm14393	F5
Gm14403	Fabp5
Gm15698	Fahd2a
Gm19705	Fam109b
Gm20767	Fam175a
Gm20939	Fam181b
Gm21283	Fam184a
Gm2381	Fam210b
Gm3604	Fam212a
Gm38426	Fam213a
Gm38509	Fam217b
Gm53	Fam57a
Gm5424	Fam57b
Gm5595	Fam65c
Gm648	Fam84a
Gm6644	Fam84b
Gm6682	Fat3
Gm6792	Fat4
Gm7325	Faxc
Gm8909	Fbn2
Got1l1	Fbxo16
Gpa33	Fgb
Gpat2	Fgd5
Gpc4	Fgf10
Gpr1	Fgf11
Gpr20	Fgf15
Gprc5a	Fgf5
Gpx2	Fgf8
Gpx4	Fgfbp3
Gramd2	Fgfr3
Grn	Figf
Gsdmd	Flrt3
Gstm3	Fn3k
Gstp2	Fndc3c1
Gtsf1l	Fndc5
Gzme	Foxa1
H2-M5	Foxa2
H2afj	Foxa3
Halr1	Foxc1
Hck	Foxf1
Hecw2	Foxp2
Hexb	Foxq1
Hint1	Fras1
Hist1h1c	Frem1
Hist1h1d	Frem2
Hist1h2bc	Frmd4b
Hist1h4h	Frzb
Hist1h4i	Fst
Hmces	Fundc2
Hmga1-rs1	Fxyd1
Hmgcs2	Fzd2
Hmox1	Fzd3
Hormad1	Fzd4
Hotairm1	Fzd8
Hoxb9	G0s2
Hprt	Gal3st1
Hsd17b14	Galnt14
Hsd3b7	Gas1
Hsf2bp	Gata4
Hspa1b	Gata6
Hspb1	Gatb
Hspbap1	Gbas
Htatip2	Gcfc2
Htr1b	Gcgr
Htr1d	Gdap1l1
Htr3a	Gdf10
Icam1	Gdf6
Ifi30	Gfra2
Ifih1	Ghrl
Ifit1	Gins2
Ifit3	Gipr
Ifitm1	Gli3
Ifitm3	Glrb
Igfbp6	Gm10509
Igip	Gm11110
Il23a	Gm1673
Il2rg	Gm16973
Inhbb	Gm266
Inpp5d	Gm28042
Irak3	Gm5089
Irf7	Gnao1
Isg15	Gng10
Itgb1	Gng11
Itgb3	Gng2
Itgb6	Gng8
Itgb7	Gpc2
Itpka	Gpc3
Jade1	Gpc6
Jam2	Gphn
Kank3	Gpm6a
Kat2b	Gpr153
Kat6b	Gprin1
Kcnk5	Gpx3
Kcnk6	Grb10
Kirrel2	Greb1
Klf2	Greb1l
Klf4	Grem2
Klf5	Gria1
Klf8	Gria2
Klf9	Gria4
Klhl13	Grik4
Klk6	Grik5
Krt14	Gstm7
Krt15	Gstt1
Krt42	Gucy1a3
Krt6a	Gucy1b3
Krt7	Gulp1
L1td1	H1f0
LOC105246506	H2-Ab1
Lama3	H2-K2
Lamp1	H2-Ke6
Laptm5	H2-Q4
Lat	H2-Q7
Lce1h	H2-T9
Ldhb	H2afy2
Lefty1	H3f3a
Lefty2	Habp2
Lgals3	Hand1
Lif	Hand2
Lima1	Hapln1
Lincenc1	Has2
Liph	Hba-a1
Lrrc15	Hba-x
Lrrc2	Hbb-bh1
Lrrc34	Hbb-y
Lrrn4cl	Hdac11
Ltb4r1	Hdgfrp3
Ltb4r2	Heph
Ltbp2	Hey2
Ly6a	Hhex
Ly6c1	Hif3a
Ly6g6e	Hist3h2ba
M1ap	Hkdc1
Mageb16	Hlx
Man2b1	Hmcn1
Manba	Hmga2
Mapkapk3	Hmgb3
Masp2	Hmgcll1
Mbnl3	Hmgcs1
Mcam	Hnf1b
Mcf2	Hnf4a
Mdn1	Hoxa2
Mep1b	Hoxa3
Mfge8	Hoxa4
Mfsd3	Hoxaas2
Mfsd7c	Hoxb2
Mgat4a	Hrc
Mgst3	Hsd11b2
Mir1188	Hspa12b
Mir155hg	Hunk
Mir1983	Ibsp
Mir22hg	Icam2
Mir7-1	Igdcc3
Mitf	Igf1
Mkrn1	Igf2
Mllt6	Igf2os
Mme	Igfbp4
Mmp17	Igfbp5
Mmp19	Igfbpl1
Mocos	Ihh
Mok	Ikzf4
Morc1	Insm1
Mpp1	Intu
Mpv17l	Iqcc
Mreg	Irs4
Mrpl33	Irx3
Ms4a10	Isca2
Msc	Isl1
Msh6	Islr
Mt1	Isoc1
Mt2	Itga2b
Mybl2	Itga4
Mylpf	Itih5
Myo1f	Ivd
Naa38	Ivns1abp
Nanog	Jam3
Nanos1	Jmjd7
Nceh1	Jmjd8
Ncmap	Jph4
Ndor1	Kazald1
Ndufa1	Kbtbd11
Ndufa4	Kcnd3
Ndufb9	Kcne3
Neat1	Kcnj8
Nfatc2ip	Kcnmb4
Nfkbiz	Kcnn3
Ngfr	Kcns3
Nipal2	Kcp
Nkrf	Kctd12
Nlrp4f	Kdelr3
Nlrp5-ps	Kdr
Nod1	Kif21a
Nodal	Kif21b
Nomo1	Kitl
Nop10	Klf15
Nos1	Klhl36
Notch4	Klhl6
Notum	Kng1
Nov	LOC100504703
Npff	Lag3
Nphs1	Lbh
Nphs1os	Lck
Nppb	Ldb2
Npy	Ldha
Nqo1	Lepr
Nr0b1	Lgals2
Nr5a2	Lgi2
Nts	Lgr5
Nubp2	Lhfpl2
Nucks1	Lhx1
Nup210	Lhx2
Oas1a	Lin28a
Oas1b	Lin28b
Oasl2	Lingo1
Olr1	Lmo1
Ooep	Lmo2
Optc	Lmo4
P2rx7	Lmx1a
Pabpc1	Lmx1b
Papl	Lpar1
Parp12	Lpcat2
Parp14	Lpl
Patl2	Lppr3
Pced1b	Lrrc1
Pcolce2	Lrrc16b
Pcsk1n	Lrrc17
Pcsk6	Lrrc61
Pcyt1b	Lrrc75a
Pde8a	Lrrn1
Pdss1	Lrrn3
Pdzd4	Lrrn4
Pecam1	Lsamp
Phc1	Lsm11
Phf11d	Ltb
Phf19	Lum
Phldb3	Lypd6
Piwil2	Lyrm2
Pkp3	Mab21l2
Pla2g10	Maf
Pla2g5	Mafb
Plac1	Magel2
Platr10	Mall
Platr14	Maml3
Platr17	Map3k1
Platr21	Mapk10
Platr7	Mapk12
Plau	Mapk3
Plaur	Mapk4
Plbd1	Mapk8ip2
Plekhb1	Mb21d2
Plk3	Mcc
Plxdc1	Mdfi
Pml	Mef2c
Pmm1	Meis1
Pnldc1	Meis2
Pnpla6	Mest
Por	Mettl10
Porcn	Mettl22
Pou2f2	Mettl7a1
Pou5f1	Mex3b
Ppap2a	Mfap4
Ppm1j	Mgp
Ppp2r2c	Miat
Pradc1	Mir218-1
Pramef12	Mir5133
Prdm14	Mir6992
Prkg2	Mir703
Prl2a1	Mir8112
Prl2c2	Mirg
Prl2c3	Mlf1
Prl2c5	Mlh1
Prl3b1	Mmp15
Prl3d1	Mn1
Prl4a1	Mogat2
Prl7a1	Morn4
Prl7b1	Mpp2
Prl7d1	Mpp3
Prl8a9	Mpst
Procr	Mr1
Prr9	Mrc2
Prrt3	Ms4a4d
Prss23	Msi1
Prss42	Msl3l2
Psap	Msx1
Psd4	Mthfsl
Psg22	Mtss1l
Psma8	Mttp
Ptch2	Mum1l1
Ptgs2	Myh7
Ptprn	Myh8
Ptprv	Myl3
Ptrh1	Myl7
Pvr	Mylk
Pxmp2	Myo6
Pycard	Nap1l5
Ranbp17	Naprt
Rangrf	Narf
Rbmxl2	Ndufa13
Rec114	Ndufa4l2
Ret	Nedd9
Retsat	Negr1
Rex2	Neil3
Rexo2	Nepn
Rfx2	Nfia
Rgcc	Nhlh2
Rhd	Nkd1
Rhox12	Nkx2-3
Rhox5	Nkx6-1
Rhox6	Nnat
Rhox9	Nol4l
Rims1	Nphp3
Rinl	Npl
Rnf125	Nr2f1
Rnf128	Nr2f2
Robo4	Nrbp2
Rpe	Nrep
Rpl10l	Nrgn
Rpl30	Nrn1
Rpl39l	Nrp2
Rplp2-ps1	Nrxn3
Rpp25	Nsg1
Rps27l	Nsg2
Rps4l	Nt5dc2
Rps6kl1	Ntf3
Rsad2	Ntrk2
Rtp4	Ntrk3
S100a16	Nudt10
S100a4	Nudt11
Saa3	Nxph4
Samd9l	Nynrin
Sat1	Ocln
Sbsn	Ogn
Scg2	Oip5
Sct	Olfml1
Sdr39u1	Olfml2a
Sema3e	Opn3
Sema4b	Oprl1
Sema4f	Otor
Sept1	P3h2
Serpina3m	Pacrg
Serpina3n	Pag1
Serpinb1a	Pakap
Serpinb9b	Parp2
Serpinb9c	Pbx1
Serpinb9d	Pbx3
Serpinb9e	Pcbd1
Serpinb9f	Pcbp4
Serpinb9g	Pcdh8
Serpine1	Pcdhgc4
Serpini1	Pcp4
Shroom1	Pcsk5
Siah1b	Pcsk9
Sigirr	Pddc1
Siglecg	Pde1a
Slc10a3	Pde1c
Slc12a8	Pde3a
Slc15a1	Pde3b
Slc19a2	Pde4b
Slc20a1	Pdgfra
Slc25a43	Pdk2
Slc25a5	Pdlim3
Slc27a2	Pdlim4
Slc28a1	Peg12
Slc29a1	Peg13
Slc33a1	Peg3
Slc35f2	Peli2
Slc37a1	Penk
Slc39a14	Per2
Slc39a4	Per3
Slc4a11	Pfdn5
Slc4a5	Pga5
Slc52a3	Pgm5
Slc5a1	Phactr2
Slc5a11	Pim2
Slc5a5	Pitx1
Slc6a12	Pitx2
Slc7a3	Pkdcc
Slc7a5	Pkia
Slc9b1	Pknox2
Slco2a1	Pla2g4b
Slco4c1	Plag1
Smox	Plagl1
Smpdl3b	Plce1
Smtnl1	Plch1
Snhg3	Plcl2
Snhg4	Plvap
Snhg9	Plxnc1
Snora17	Pnmal2
Snora34	Pnrc2
Snora52	Podxl
Snora64	Popdc2
Snora7a	Postn
Snord83b	Pou3f4
Sod1	Ppil6
Sox15	Ppp1r12b
Spag1	Ppp1r14c
Spn	Ppp1r3b
Spp1	Ppp1r3c
Sprr1a	Ppp1r7
Sprr2k	Ppp4r1l-ps
Spta1	Ppp4r4
Sptbn4	Prdm6
Srxn1	Prelid2
Ssr2	Prkaa2
Stat4	Prkcb
Steap3	Prkd1
Sycp3	Prkdc
Syn1	Prkra
Syngr1	Prom1
Syt9	Prorsd1
Taf7l	Prox1
Taldo1	Prpsap2
Tbc1d2	Prr36
Tcf15	Prrg1
Tcl1	Prrt2
Tdgf1	Prss12
Tdh	Prss35
Tdrd12	Prtg
Tesc	Psd
Tet1	Psmb8
Tex14	Ptar1
Tex19.1	Ptgds
Tfap2c	Ptgis
Tfcp2l1	Pth1r
Tfpi	Ptpn13
Tgm2	Ptprd
Thbs1	Ptprn2
Them6	Pyurf
Timp1	Pyy
Timp4	Rab11fip4
Tle6	Rab25
Tll1	Rab36
Tm4sf1	Rab37
Tmc6	Rab6b
Tmc8	Rabl3
Tmco4	Ralgapa1
Tmed5	Ramp2
Tmem106a	Rarb
Tmem116	Rasgrp3
Tmem140	Rasip1
Tmem37	Rassf2
Tmem40	Rassf4
Tmem62	Raver2
Tmem8	Rbbp9
Tmppe	Rbm24
Tnfrsf12a	Rbms3
Tnfrsf23	Rbp4
Tnfrsf9	Rcan2
Tnfsf13	Rcsd1
Tns4	Rdx
Tpbpa	Reck
Tprn	Reep1
Trap1a	Reln
Trf	Rem2
Triml1	Rerg
Triml2	Rfx3
Trpv2	Rfx4
Tspo2	Rfx6
Ttc39b	Rgl3
Ttll6	Rgma
Ttpa	Rgs3
Tuba1c	Rgs5
Tuba3a	Rhobtb1
Tuba4a	Rian
Txlng	Riiad1
Ubd	Rin2
Ube2a	Rnase4
Ubxn2a	Rnasel
Ubxn8	Rnf122
Ucn2	Rnf144a
Uggt1	Rnf150
Unc13d	Rnf219
Upp1	Rnf43
Uqcr11	Robo1
Uqcrq	Robo2
Urah	Robo3
Uri1	Ror1
Usp17le	Rorc
Usp18	Rpph1
Utf1	Rragd
Uts2b	Rspo3
Uxs1	Rtn4rl1
Uxt	Runx1t1
Vgf	Rwdd3
Vip	S100g
Xist	Sall2
Xkr8	Samd14
Zbtb32	Sapcd1
Zbtb44	Satb1
Zbtb8a	Sbf2
Zc3h8	Sccpdh
Zdhhc14	Scg5
Zfp141	Scube1
Zfp296	Scx
Zfp345	Sdk2
Zfp365	Sec14l2
Zfp36l3	Selenbp1
Zfp42	Sema3a
Zfp459	Sema3d
Zfp534	Sept3
Zfp600	Sept6
Zfp729b	Sertad4
Zfp750	Setbp1
Zfp808	Sfrp2
Zfp809	Sfrp5
Zfp819	Sh2d3c
Zfp882	Sh3bgr
Zfp931	Sh3bp5
Zfp936	Sh3rf1
Zfp953	Shd
Zfp97	Shisa2
Zfyve28	Shisa3
Zic3	Six5
Znf41-ps	Six6
Znfx1	Ska2
Zscan10	Skida1
Zscan4a	Slc13a4
Zscan4d	Slc15a2
Zyg11a	Slc16a1
	Slc17a8
	Slc18a2
	Slc22a23
	Slc2a4
	Slc35g2
	Slc39a5
	Slc39a8
	Slc6a15
	Slc6a4
	Slc7a2
	Slc8a1
	Slc8a2
	Slit1
	Slit2
	Slit3
	Slitrk5
	Slitrk6
	Smad9
	Smarca1
	Smim1
	Smo
	Smoc2
	Smpd3
	Smyd1
	Snai2
	Snap25
	Sncaip
	Sncb
	Sned1
	Snhg11
	Snhg14
	Snora16a
	Snora3
	Snora43
	Snora69
	Snora70
	Snord15a
	Snord15b
	Snord16a
	Snw1
	Soat2
	Sobp
	Sorcs3
	Sox11
	Sox13
	Sox17
	Sox6
	Sox9
	Sp5
	Sparcl1
	Spata13
	Spata24
	Spcs2
	Spin2c
	Spink1
	Spns2
	Spock2
	Spp2
	Spsb4
	Sptb
	Srp68
	Sst
	St6gal1
	St8sia2
	Stab1
	Stard4
	Stard8
	Stat5b
	Stc2
	Stk26
	Stxbp6
	Suclg2
	Sult5a1
	Susd1
	Svep1
	Syngap1
	Syt5
	Syt7
	T
	Tac2
	Tagln3
	Tal2
	Tbx2
	Tbx20
	Tbx4
	Tcf21
	Tdo2
	Tdrd5
	Tdrkh
	Tek
	Tfap2a
	Tff3
	Tgfbr1
	Tgfbr3
	Thra
	Thsd4
	Tie1
	Tlx1
	Tm6sf1
	Tmc7
	Tmem108
	Tmem119
	Tmem151b
	Tmem179b
	Tmem200b
	Tmem204
	Tmem246
	Tmem26
	Tmem55a
	Tmem88
	Tmem98
	Tmod1
	Tmprss2
	Tmtc2
	Tnfaip8
	Tnfrsf19
	Tnnc1
	Tnni1
	Tnnt2
	Tox
	Tox2
	Tox3
	Tpd52l1
	Tph1
	Tpi1
	Trappc6a
	Trim55
	Triqk
	Trp53i11
	Tshz2
	Tspan18
	Tspan7
	Tspyl4
	Ttc23
	Tti1
	Ttr
	Twist2
	Ube2ql1
	Unc13b
	Unc45b
	Unc5c
	Upk3b
	Uty
	Vash2
	Vegfa
	Vgll4
	Vil1
	Vldlr
	Vopp1
	Vrtn
	Vstm2b
	Vstm4
	Wars2
	Wdr86
	Wfikkn1
	Wipf3
	Wnk2
	Wnt1
	Wnt11
	Wnt2
	Wnt3
	Wnt5a
	Wnt5b
	Xpa
	Ypel1
	Zbtb12
	Zbtb16
	Zbtb8b
	Zc3hav1l
	Zcchc11
	Zcchc3
	Zdhhc17
	Zfand1
	Zfhx4
	Zfp286
	Zfp334
	Zfp36l1
	Zfp37
	Zfp395
	Zfp41
	Zfp467
	Zfp503
	Zfp521
	Zfp608
	Zfp647
	Zfp68
	Zfp711
	Zfp811
	Zfp827
	Zfp9
	Zfr2
	Zhx2
	Zim1
	Zkscan2
	Zswim5
