# Supplementary material for: INO80 Is Required for the Cell Cycle Control, Survival, and Differentiation of Mouse ESCs by Transcriptional Regulation
Source: Int J Mol Sci. 2022 Dec 6;23(23):15402. doi: 10.3390/ijms232315402 (PMC9740483; doi:10.3390/ijms232315402)
Supplement: Supplementary file 1 [file ijms-23-15402-s001.zip › Table S2.xlsx]

## Sheet: Figure4A up-regulated gene
Category	Term	Count	%	PValue	Genes	List Total	Pop Hits	Pop Total	Fold Enrichment	Bonferroni	Benjamini	FDR
GOTERM_BP_DIRECT	GO:0006123~mitochondrial electron transport, cytochrome c to oxygen	10	1.32802	4.66504e-09	COX8A, COX4I1, CYCT, COX7A2, COX6C, COX5B, COX6A1, COX7A1, COX7C, COX5A	654	20	20094	15.3624	1.52965e-05	1.02927e-05	1.01954e-05
GOTERM_BP_DIRECT	GO:1903489~positive regulation of lactation	11	1.46082	6.27794e-09	PRL4A1, PRL2C5, PRL7D1, PRL3B1, PRL2A1, PRL2C3, PRL7B1, PRL7A1, PRL3D1, PRL8A9, PRL2C2	654	27	20094	12.5175	2.05851e-05	1.02927e-05	1.01954e-05
GOTERM_BP_DIRECT	GO:0031667~response to nutrient levels	15	1.99203	9.60577e-08	CPT1A, SCT, PRL8A9, ACACB, SOD1, PRL4A1, PRL2C5, PRL7D1, PRL3B1, PRL2A1, PRL2C3, PRL7B1, PRL7A1, PRL3D1, PRL2C2	654	74	20094	6.22799	0.000314924	7.45173e-05	7.38128e-05
GOTERM_BP_DIRECT	GO:0030879~mammary gland development	14	1.85923	1.14452e-07	CAV1, NOTCH4, PRL8A9, PRL4A1, PRL2C5, PRL7D1, PRL3B1, PRL2A1, PRL2C3, HOXB9, PRL7B1, PRL7A1, PRL3D1, PRL2C2	654	64	20094	6.72104	0.000375217	7.45173e-05	7.38128e-05
GOTERM_BP_DIRECT	GO:1990830~cellular response to leukemia inhibitory factor	31	4.11687	1.1852e-07	PCOLCE2, UBXN2A, LRRC2, ICAM1, FGF4, SYNGR1, ADAM23, SPP1, MYBL2, MSC, FOXD3, PHC1, PMM1, MCF2, RFX2, LAPTM5, TEX14, MIR7-1, KLF4, PML, POU5F1, KLF5, RNF125, NR5A2, KAT6B, PLA2G10, MKRN1, ZFP42, SYCP3, SLC25A5, GCLM	654	311	20094	3.0626	0.000388552	7.45173e-05	7.38128e-05
GOTERM_BP_DIRECT	GO:0019827~stem cell population maintenance	15	1.99203	1.36354e-07	TFAP2C, TCF15, ESRRB, LIF, PRDM14, TET1, KLF4, POU5F1, FGF4, TCL1, ZIC3, DPPA2, NANOG, NODAL, PHF19	654	76	20094	6.0641	0.000447004	7.45173e-05	7.38128e-05
GOTERM_BP_DIRECT	GO:0001937~negative regulation of endothelial cell proliferation	13	1.72643	2.32516e-07	CAV1, PRL8A9, THBS1, PRL4A1, PRL2C5, PRL7D1, PRL3B1, PRL2A1, RGCC, PRL7B1, PRL7A1, PRL2C2, ENG	654	57	20094	7.0074	0.000762129	0.000108917	0.000107887
GOTERM_BP_DIRECT	GO:0010951~negative regulation of endopeptidase activity	15	1.99203	4.25523e-07	SERPINE1, SERPINA3M, SERPINA3N, AGT, SERPINB1A, SERPINB9D, SERPINB9E, SERPINB9F, SERPINB9G, FETUB, SERPINB9B, TIMP1, SERPINB9C, SERPINI1, TIMP4	654	83	20094	5.55267	0.00139432	0.000174411	0.000172762
GOTERM_BP_DIRECT	GO:0001525~angiogenesis	27	3.58566	2.18633e-06	ECM1, ROBO4, SERPINE1, SEMA3E, FGF1, PTGS2, PLAU, HMOX1, HTATIP2, TNFRSF12A, MCAM, CAV1, PSG22, PLXDC1, ADRA2B, KLF5, OPTC, PECAM1, MMP19, ADAM8, CSPG4, PNPLA6, ANGPTL4, MFGE8, SCG2, EPHA2, ENG	654	284	20094	2.92102	0.00714334	0.000796553	0.000789022
GOTERM_BP_DIRECT	GO:0046427~positive regulation of JAK-STAT cascade	12	1.59363	2.65674e-06	PRL4A1, PRL2C5, PRL7D1, PRL3B1, PRL2A1, PRL2C3, IL23A, PRL7B1, PRL7A1, PRL3D1, PRL8A9, PRL2C2	654	59	20094	6.24911	0.00867362	0.000871144	0.000862908
GOTERM_BP_DIRECT	GO:0051607~defense response to virus	24	3.18725	3.17238e-06	APOBEC1, IFITM3, RTP4, IFITM1, APOBEC3, RSAD2, OAS1A, ISG15, OAS1B, IFIT1, PML, UNC13D, IFIT3, IFIH1, PYCARD, CXCL10, EXOSC5, AIM2, ZNFX1, IL23A, PLA2G10, IRF7, F2RL1, OASL2	654	237	20094	3.11137	0.0103483	0.000945658	0.000936717
GOTERM_BP_DIRECT	GO:0009615~response to virus	15	1.99203	3.78981e-06	IFITM3, URI1, IFITM1, RSAD2, OAS1A, HSPB1, ISG15, OAS1B, IRAK3, IFIT1, IFIT3, IFIH1, ITGB6, D1PAS1, OASL2	654	99	20094	4.65527	0.0123499	0.000981619	0.000972339
GOTERM_BP_DIRECT	GO:0045071~negative regulation of viral genome replication	11	1.46082	3.89175e-06	IFIH1, IFITM3, IFITM1, APOBEC3, ZNFX1, RSAD2, OAS1A, BANF1, ISG15, OAS1B, OASL2	654	50	20094	6.75945	0.01268	0.000981619	0.000972339
GOTERM_BP_DIRECT	GO:0048863~stem cell differentiation	12	1.59363	1.48589e-05	DNMT3L, TFAP2C, ZIC3, KRT14, ZSCAN10, LIF, NANOG, ETV4, ESR1, POU5F1, PHF19, BVHT	654	70	20094	5.2671	0.0475549	0.00348017	0.00344727
GOTERM_BP_DIRECT	GO:0007565~female pregnancy	15	1.99203	1.80133e-05	PSG22, PRL8A9, ADRA2B, AGT, PRL4A1, PRL2C5, PRL7D1, CLDN4, PRL3B1, PRL2A1, PRL2C3, PRL7B1, PRL7A1, PRL3D1, PRL2C2	654	113	20094	4.07851	0.0573557	0.00377449	0.00373881
GOTERM_BP_DIRECT	GO:0030335~positive regulation of cell migration	24	3.18725	1.88065e-05	RET, ITGB1, CSF1R, LRRC15, GRN, ITGB3, SEMA4B, MCAM, CAV1, SEMA4F, SEMA3E, FGF1, THBS1, CXCL16, CXCL10, CLDN4, PLAU, GCNT2, PECAM1, ACP5, F2RL1, TDGF1, MYO1F, EPHA2	654	264	20094	2.79316	0.0598042	0.00377449	0.00373881
GOTERM_BP_DIRECT	GO:1902895~positive regulation of pri-miRNA transcription from RNA polymerase II promoter	12	1.59363	1.95689e-05	PRL4A1, PRL2C5, PRL7D1, NGFR, PRL3B1, PRL2A1, KLF5, PRL7B1, PRL7A1, KLF4, PRL8A9, PRL2C2	654	72	20094	5.1208	0.0621516	0.00377449	0.00373881
GOTERM_BP_DIRECT	GO:0010033~response to organic substance	12	1.59363	2.23736e-05	P2RX7, TRIML2, SLC10A3, SPP1, EU599041, NANOG, TIMP1, CASQ1, KLF4, TIMP4, POU5F1, SOD1	654	73	20094	5.05065	0.0707374	0.00407573	0.00403719
GOTERM_BP_DIRECT	GO:0008284~positive regulation of cell proliferation	42	5.57769	3.02923e-05	ITGB1, CSF1R, GRN, FGF1, PTGS2, THBS1, FGF4, PRL2C5, PRL4A1, LGALS3, PRL2A1, PRL2C3, EFEMP1, PLAU, NPY, CXCR2, PRL7A1, GCNT2, TIMP1, PRL2C2, FGFBP1, TNFSF13, LIF, TET1, UBE2A, PRL8A9, AGT, PRL7D1, CXCL10, HCK, PRL3B1, KLF5, TCL1, DKC1, PRL7B1, NANOG, FOLR2, PRL3D1, SLC25A5, TDGF1, CRLF1, NODAL	654	640	20094	2.01631	0.094556	0.00522781	0.00517838
GOTERM_BP_DIRECT	GO:0030718~germ-line stem cell population maintenance	5	0.664011	3.57693e-05	PIWIL2, TFAP2C, ZIC3, PRDM14, POU5F1	654	7	20094	21.9463	0.110672	0.00586437	0.00580893
GOTERM_BP_DIRECT	GO:0060395~SMAD protein signal transduction	12	1.59363	5.36403e-05	LEFTY1, NCEH1, GDF15, SLC33A1, BMP8A, TRF, INHBB, MIR7-1, GDF3, ITGB6, LEFTY2, NODAL	654	80	20094	4.60872	0.161291	0.00837554	0.00829636
GOTERM_BP_DIRECT	GO:0045766~positive regulation of angiogenesis	17	2.25764	7.37461e-05	ITGB1, ECM1, GRN, ITGB3, NOTCH4, SERPINE1, HSPB1, PSG22, FGF1, THBS1, F3, LGALS3, CXCR2, HMOX1, PRL2C2, NODAL, ENG	654	161	20094	3.24423	0.214804	0.0105432	0.0104435
GOTERM_BP_DIRECT	GO:0001890~placenta development	10	1.32802	7.39533e-05	PRL7D1, DNMT3L, MME, GJB3, TTPA, SERPINE1, PLAC1, TEX19.1, NODAL, ADA	654	56	20094	5.48657	0.215338	0.0105432	0.0104435
GOTERM_BP_DIRECT	GO:0042270~protection from natural killer cell mediated cytotoxicity	6	0.796813	8.17356e-05	SERPINB9D, SERPINB9E, SERPINB9F, SERPINB9G, SERPINB9B, SERPINB9C	654	15	20094	12.2899	0.235109	0.0111671	0.0110616
GOTERM_BP_DIRECT	GO:0010529~negative regulation of transposition	6	0.796813	0.000284087	PIWIL2, DNMT3L, APOBEC3, DDX4, TEX19.1, MORC1	654	19	20094	9.70256	0.606098	0.0372608	0.0369086
GOTERM_BP_DIRECT	GO:0000187~activation of MAPK activity	10	1.32802	0.000340392	RET, P2RX7, GDF15, IGFBP6, FGF1, ADRA2B, THBS1, TDGF1, AGT, AVPI1	654	68	20094	4.51835	0.672522	0.0429287	0.0425228
GOTERM_BP_DIRECT	GO:0016525~negative regulation of angiogenesis	12	1.59363	0.000403881	PRL7D1, NGFR, CXCL10, RGCC, OPTC, LIF, SEMA3E, KLF4, THBS1, AGT, PML, EPHA2	654	100	20094	3.68697	0.734089	0.0490491	0.0485854
GOTERM_BP_DIRECT	GO:0002376~immune system process	33	4.38247	0.000546969	IFITM3, CSF1R, IFITM1, NOD1, CFP, IFIT1, IFI30, SIGLECG, IFIT3, PYCARD, IFIH1, LGALS3, INPP5D, OLR1, OASL2, GSDMD, APOBEC3, ANXA1, RSAD2, TNFSF13, PARP14, PML, HCK, AIM2, RNF125, ZNFX1, IL23A, IRF7, F2RL1, MASP2, SMPDL3B, LAT, TMEM106A	654	526	20094	1.9276	0.833707	0.0640539	0.0634484
GOTERM_BP_DIRECT	GO:0042310~vasoconstriction	6	0.796813	0.000593447	CAV1, HTR1D, HTR1B, DBH, AGT, SMTNL1	654	22	20094	8.37948	0.857226	0.0671005	0.0664661
GOTERM_BP_DIRECT	GO:1990511~piRNA biosynthetic process	4	0.531208	0.000634872	PIWIL2, DDX4, PNLDC1, GPAT2	654	6	20094	20.4832	0.87537	0.0693915	0.0687355
GOTERM_BP_DIRECT	GO:0048662~negative regulation of smooth muscle cell proliferation	8	1.06242	0.000658602	NPPB, CAV1, HMOX1, APOD, VIP, KLF4, ESR1, AGT	654	46	20094	5.34344	0.884706	0.0696631	0.0690045
GOTERM_BP_DIRECT	GO:0030154~cell differentiation	53	7.03851	0.000926983	PIWIL2, LRRC34, ROBO4, FGF1, DMKN, EDA2R, 4930447C04RIK, CLGN, FGF4, TAF7L, M1AP, LGALS3, RIMS1, DNMT3L, ZIC3, SOX15, HORMAD1, HTATIP2, FOXD3, TNFRSF12A, TCF15, TESC, RFX2, MITF, ETV4, HCK, MMP19, D1PAS1, EPHA2, DDX4, NOTCH4, SEMA3E, TEX19.1, PRSS42, PSMA8, RHOX5, MORC1, ADAD2, NGFR, TFAP2C, SEMA4B, CAV1, BMP8A, SEMA4F, NR0B1, KLF4, SLCO4C1, TDRD12, TLL1, CSPG4, TDGF1, ZFP750, NODAL	654	1022	20094	1.59336	0.952212	0.0949868	0.0940888
GOTERM_BP_DIRECT	GO:0010466~negative regulation of peptidase activity	13	1.72643	0.00102871	ECM1, SERPINE1, SERPINA3M, SERPINA3N, TFPI, SERPINB1A, COL7A1, CD109, FETUB, TIMP1, BIRC7, SERPINI1, TIMP4	654	129	20094	3.09629	0.965777	0.100409	0.0994602
GOTERM_BP_DIRECT	GO:0006954~inflammatory response	26	3.45286	0.00104115	CSF1R, ECM1, PTGS2, THBS1, PYCARD, SERPINB1A, NFKBIZ, OLR1, ITGB6, GSDMD, NLRP4F, ANXA1, P2RX7, CXCL10, HCK, AIM2, MEP1B, LTB4R2, IL23A, LTB4R1, F2RL1, ADAM8, CSPG4, SMPDL3B, LAT, EPHA2	654	390	20094	2.04832	0.967147	0.100409	0.0994602
GOTERM_BP_DIRECT	GO:0010862~positive regulation of pathway-restricted SMAD protein phosphorylation	8	1.06242	0.00109883	LEFTY1, GDF15, BMP8A, INHBB, GDF3, LEFTY2, NODAL, ENG	654	50	20094	4.91596	0.972814	0.102945	0.101971
GOTERM_BP_DIRECT	GO:0034097~response to cytokine	10	1.32802	0.00124098	MAPKAPK3, ACP5, SERPINA3M, PLA2G5, TIMP1, SERPINA3N, PTGS2, TIMP4, PML, CXCL16	654	81	20094	3.79318	0.982952	0.113033	0.111964
GOTERM_BP_DIRECT	GO:0007283~spermatogenesis	31	4.11687	0.00148042	PIWIL2, DDX4, RPL10L, HSF2BP, TEX19.1, 4930447C04RIK, PRSS42, CLGN, PSMA8, TAF7L, M1AP, DNMT3L, LAMP1, HORMAD1, MORC1, ADAD2, BCAP31, PCYT1B, CRTAP, GPX4, BMP8A, RFX2, NR0B1, SOD1, GJB3, PNLDC1, SLCO4C1, ZFP296, TDRD12, SYCP3, D1PAS1	654	513	20094	1.85666	0.992233	0.131197	0.129957
GOTERM_BP_DIRECT	GO:0043066~negative regulation of apoptotic process	37	4.91368	0.00164258	ITGB1, CSF1R, CDKN1A, PTGS2, THBS1, IFIT3, FGF4, LGALS3, SERPINB9D, SERPINB9E, SERPINB9F, CXCR2, SERPINB9G, SPP1, SERPINB9B, NOS1, TIMP1, SERPINB9C, NGFR, NQO1, PLK3, PLAUR, MITF, SOD1, HCK, POR, TCL1, NAA38, ANGPTL4, BIRC7, VIP, TNFRSF23, CRYAB, TDGF1, D1PAS1, HSPA1B, ADA	654	657	20094	1.73031	0.99544	0.141737	0.140397
GOTERM_BP_DIRECT	GO:0001960~negative regulation of cytokine-mediated signaling pathway	4	0.531208	0.0016929	SIGIRR, ECM1, CAV1, IRAK3	654	8	20094	15.3624	0.996135	0.142334	0.140988
GOTERM_BP_DIRECT	GO:0042493~response to drug	22	2.92165	0.0022133	RET, APOBEC1, NQO1, CPT1A, CDKN1A, ANXA1, NPFF, PTGS2, ACACB, THBS1, ASS1, SOD1, P2RX7, POR, FABP3, HMOX1, APOD, GCLM, TIMP4, CCNO, ADA, SMTNL1	654	324	20094	2.08625	0.999301	0.181436	0.17972
GOTERM_BP_DIRECT	GO:0035019~somatic stem cell population maintenance	9	1.19522	0.00272108	TFAP2C, TCL1, ESRRB, LIF, NANOG, KLF4, POU5F1, NODAL, FGF4	654	74	20094	3.7368	0.999868	0.21762	0.215563
GOTERM_BP_DIRECT	GO:2001238~positive regulation of extrinsic apoptotic signaling pathway	6	0.796813	0.00347205	PYCARD, TNFRSF12A, CAV1, AGT, PML, DEDD2	654	32	20094	5.76089	0.999989	0.257581	0.255146
GOTERM_BP_DIRECT	GO:0048146~positive regulation of fibroblast proliferation	9	1.19522	0.00349094	NGFR, CDKN1A, ITGB3, SERPINE1, LIF, TDGF1, ESR1, AGT, PML	654	77	20094	3.59121	0.99999	0.257581	0.255146
GOTERM_BP_DIRECT	GO:0043046~DNA methylation involved in gamete generation	5	0.664011	0.00353496	PIWIL2, DNMT3L, DDX4, TDRD12, MORC1	654	20	20094	7.68119	0.999991	0.257581	0.255146
GOTERM_BP_DIRECT	GO:2000406~positive regulation of T cell migration	5	0.664011	0.00353496	SPN, PYCARD, CXCL10, ITGB3, ADAM8	654	20	20094	7.68119	0.999991	0.257581	0.255146
GOTERM_BP_DIRECT	GO:0043410~positive regulation of MAPK cascade	15	1.99203	0.00377441	RET, NGFR, GDF15, LIF, LAPTM5, ADRA2B, AGT, SOD1, P2RX7, ADRB3, PSAP, CSPG4, IGFBP6, TMEM106A, AVPI1	654	190	20094	2.42564	0.999996	0.26905	0.266506
GOTERM_BP_DIRECT	GO:0042127~regulation of cell proliferation	16	2.12483	0.00422649	APOBEC1, TFAP2C, USP17LE, ANXA1, TNFRSF9, SERPINE1, MITF, DBH, KLF4, PTGS2, SAT1, CXCL10, NR5A2, PLAU, STAT4, BIRC7	654	213	20094	2.30796	0.999999	0.294865	0.292077
GOTERM_BP_DIRECT	GO:1904706~negative regulation of vascular smooth muscle cell proliferation	6	0.796813	0.00454872	CNN1, CDKN1A, GSTP2, CAV1, HMOX1, AGT	654	34	20094	5.42202	1	0.310734	0.307797
GOTERM_BP_DIRECT	GO:0055085~transmembrane transport	26	3.45286	0.0047241	SLC35F2, SLC5A11, SLC5A1, AQP3, SLC4A5, SLC7A3, SLC5A5, MFSD3, SLC25A43, ABCB1A, SLC12A8, SLC39A4, SLC19A2, ABCC4, SLC15A1, SLC37A1, SLC10A3, TRPV2, SLC4A11, SLC39A14, SLC9B1, SLC7A5, SLCO4C1, ATP13A3, SLC25A5, ABCG1	654	437	20094	1.82802	1	0.316129	0.313141
GOTERM_BP_DIRECT	GO:0007566~embryo implantation	8	1.06242	0.00548769	GRN, ZSCAN4A, KLF9, LIF, PRDM14, PTGS2, OOEP, SOD1	654	66	20094	3.72421	1	0.352826	0.349491
GOTERM_BP_DIRECT	GO:0032731~positive regulation of interleukin-1 beta production	8	1.06242	0.00548769	P2RX7, PYCARD, GSDMD, AIM2, HSPB1, F2RL1, NOD1, TMEM106A	654	66	20094	3.72421	1	0.352826	0.349491
GOTERM_BP_DIRECT	GO:0032526~response to retinoic acid	8	1.06242	0.00596049	LEFTY1, TRIML2, SLC10A3, EU599041, NANOG, KLF4, AQP3, POU5F1	654	67	20094	3.66863	1	0.370073	0.366574
GOTERM_BP_DIRECT	GO:0001829~trophectodermal cell differentiation	5	0.664011	0.00598165	FOXD3, TFAP2C, POU5F1, NODAL, ADA	654	23	20094	6.6793	1	0.370073	0.366574
GOTERM_BP_DIRECT	GO:0045429~positive regulation of nitric oxide biosynthetic process	7	0.929615	0.00658415	KLF4, PTGS2, ESR1, KLF2, AGT, ASS1, ICAM1	654	52	20094	4.13603	1	0.392535	0.388824
GOTERM_BP_DIRECT	GO:0048144~fibroblast proliferation	7	0.929615	0.00658415	NGFR, CAV1, LIF, TDGF1, ESR1, PTPRV, AGT	654	52	20094	4.13603	1	0.392535	0.388824
GOTERM_BP_DIRECT	GO:0006915~apoptotic process	34	4.51527	0.00841113	STEAP3, USP17LE, SLC5A11, JADE1, ZC3H8, NOD1, FGF4, DEDD2, AKAP1, PYCARD, UXT, HINT1, ADAMTSL4, INPP5D, HMOX1, TNS4, HTATIP2, BCAP31, NGFR, PLK3, TNFRSF12A, DNASE2A, DDIAS, TNFRSF9, IRAK3, PML, SOD1, XKR8, AIM2, CYCT, BIRC7, DNASE1L3, ADA, EPHA2	654	652	20094	1.60221	1	0.485619	0.481028
GOTERM_BP_DIRECT	GO:0006629~lipid metabolic process	37	4.91368	0.00844169	CDS1, DGKE, RETSAT, MGST3, HEXB, PLA2G5, AOAH, PTGS2, ACACB, LIMA1, FUT9, CYP11A1, INPP5D, LIPH, ACP6, PSAP, PDSS1, APOD, HMGCS2, GPAT2, HSD3B7, CPT1A, PCYT1B, GPX4, EPHX1, APOBR, TTC39B, NCEH1, ETNK1, PLA2G10, PLBD1, ACSBG1, PNPLA6, ANGPTL4, SMPDL3B, GLA, SLC27A2	654	728	20094	1.56156	1	0.485619	0.481028
GOTERM_BP_DIRECT	GO:0032310~prostaglandin secretion	3	0.398406	0.00987817	P2RX7, ABCC4, PTGS2	654	5	20094	18.4349	1	0.558457	0.553178
GOTERM_BP_DIRECT	GO:0043280~positive regulation of cysteine-type endopeptidase activity involved in apoptotic process	7	0.929615	0.0120527	BCAP31, PYCARD, CYCT, NOD1, CTSD, D1PAS1, NODAL	654	59	20094	3.64531	1	0.669845	0.663512
GOTERM_BP_DIRECT	GO:0001558~regulation of cell growth	7	0.929615	0.0130347	NANOS1, HSD3B7, URI1, CEACAM1, PTCH2, JADE1, TMC8	654	60	20094	3.58456	1	0.712348	0.705613
GOTERM_BP_DIRECT	GO:1902042~negative regulation of extrinsic apoptotic signaling pathway via death domain receptors	5	0.664011	0.0137648	SERPINE1, HMOX1, TNFRSF23, D1PAS1, ICAM1	654	29	20094	5.29737	1	0.731488	0.724572
GOTERM_BP_DIRECT	GO:0032611~interleukin-1 beta production	4	0.531208	0.0139478	P2RX7, PYCARD, AIM2, ACP5	654	16	20094	7.68119	1	0.731488	0.724572
GOTERM_BP_DIRECT	GO:0008285~negative regulation of cell proliferation	24	3.18725	0.0142224	ITGB1, IFITM3, CSF1R, CDKN2B, IFITM1, LEFTY1, CDKN1A, CAV1, TNFRSF9, TESC, TRPV2, LIF, KLF4, PTGS2, THBS1, PML, AGT, IFIT3, KAT2B, RGCC, HMOX1, CD9, CD37, NOS1	654	431	20094	1.71089	1	0.731488	0.724572
GOTERM_BP_DIRECT	GO:0071499~cellular response to laminar fluid shear stress	3	0.398406	0.0144998	KLF4, KLF2, ASS1	654	6	20094	15.3624	1	0.731488	0.724572
GOTERM_BP_DIRECT	GO:0007275~multicellular organism development	50	6.64011	0.0145004	RET, PIWIL2, ROBO4, PLEKHB1, FGF1, EDA2R, 4930447C04RIK, CLGN, FGF4, TAF7L, ZIC3, HTATIP2, FOXD3, LEFTY1, TNFRSF12A, TCF15, GPX4, MITF, SIAH1B, POU5F1, HOXB9, DPPA4, DPPA3, MMP19, D1PAS1, EPHA2, CSF1R, DDX4, NOTCH4, SEMA3E, PLAC1, MBNL3, MORC1, LEFTY2, NGFR, PHC1, DNASE2A, SEMA4B, BMP8A, SEMA4F, GDF3, NPHS1, SLCO4C1, TDRD12, TLL1, NANOG, CSPG4, TRIML1, NODAL, DPPA5A	654	1095	20094	1.40296	1	0.731488	0.724572
GOTERM_BP_DIRECT	GO:0032760~positive regulation of tumor necrosis factor production	10	1.32802	0.014869	SPN, IFIH1, AKAP12, PYCARD, IL23A, HSPB1, OAS1A, NOD1, THBS1, TMEM106A	654	118	20094	2.60379	1	0.738717	0.731733
GOTERM_BP_DIRECT	GO:0006919~activation of cysteine-type endopeptidase activity involved in apoptotic process	8	1.06242	0.0152119	RET, PYCARD, NGFR, LAPTM5, RPS27L, NOD1, F3, PML	654	80	20094	3.07248	1	0.744473	0.737435
GOTERM_BP_DIRECT	GO:0045087~innate immune response	35	4.64807	0.0159776	IFITM3, CSF1R, IFITM1, OAS1A, NOD1, OAS1B, CFP, IFIT1, SIGLECG, IFIT3, ZFP809, PYCARD, IFIH1, LGALS3, NPY, OASL2, GSDMD, APOBEC3, ANXA1, RSAD2, PARP14, PML, HCK, AIM2, ZNFX1, TRIML2, IL23A, IRF7, F2RL1, MASP2, TRIML1, VIP, SMPDL3B, D1PAS1, TMEM106A	654	710	20094	1.5146	1	0.77045	0.763166
GOTERM_BP_DIRECT	GO:0043434~response to peptide hormone	8	1.06242	0.0172323	ANXA1, STAT4, SERPINA3M, TIMP1, SERPINA3N, NOS1, COX5B, TIMP4	654	82	20094	2.99754	1	0.800438	0.79287
GOTERM_BP_DIRECT	GO:0060907~positive regulation of macrophage cytokine production	5	0.664011	0.0173318	P2RX7, PYCARD, LAPTM5, PSG22, NOD1	654	31	20094	4.95561	1	0.800438	0.79287
GOTERM_BP_DIRECT	GO:0007159~leukocyte cell-cell adhesion	5	0.664011	0.0173318	ITGB1, PECAM1, OLR1, JAM2, ICAM1	654	31	20094	4.95561	1	0.800438	0.79287
GOTERM_BP_DIRECT	GO:0034341~response to interferon-gamma	5	0.664011	0.0193118	IFITM3, IFITM1, CALCOCO2, UBD, CXCL16	654	32	20094	4.80075	1	0.879492	0.871177
GOTERM_BP_DIRECT	GO:0009408~response to heat	7	0.929615	0.0201231	TRPV2, HSPB1, CASQ1, NOS1, CRYAB, HSPA1B, SOD1	654	66	20094	3.25869	1	0.903887	0.895341
GOTERM_BP_DIRECT	GO:0050900~leukocyte migration	5	0.664011	0.0214259	F2RL1, ITGB7, DBH, ADA, ICAM1	654	33	20094	4.65527	1	0.9494	0.940424
GOTERM_BP_DIRECT	GO:0070374~positive regulation of ERK1 and ERK2 cascade	15	1.99203	0.0218166	CSF1R, ITGB3, NOD1, PLA2G5, FGF1, ESR1, ICAM1, FGF4, AKAP12, PYCARD, NPY, GCNT2, F2RL1, PDE8A, NODAL	654	235	20094	1.96116	1	0.953822	0.944805
GOTERM_BP_DIRECT	GO:0022900~electron transport chain	4	0.531208	0.0224594	POR, NDOR1, NDUFA4, AA467197	654	19	20094	6.46837	1	0.959358	0.950288
GOTERM_BP_DIRECT	GO:0007568~aging	13	1.72643	0.0225284	NQO1, GPX4, PTGS2, AGT, ASS1, SOD1, ADRB3, KRT14, APOD, TIMP1, CD68, GCLM, ADA	654	191	20094	2.09121	1	0.959358	0.950288
GOTERM_BP_DIRECT	GO:0007229~integrin-mediated signaling pathway	9	1.19522	0.0233769	ITGB1, ADAMTS14, ITGB3, LAMA3, ISG15, ITGB7, ADAM8, ITGB6, LAT	654	107	20094	2.58433	1	0.982713	0.973422
GOTERM_BP_DIRECT	GO:0010043~response to zinc ion	5	0.664011	0.0236762	APOBEC1, P2RX7, KRT14, CRIP1, ASS1	654	34	20094	4.51835	1	0.982713	0.973422
GOTERM_BP_DIRECT	GO:0007218~neuropeptide signaling pathway	8	1.06242	0.0257864	NPPB, PCSK1N, LTB4R2, NPY, NPFF, LTB4R1, GPR1, NTS	654	89	20094	2.76178	1	1	0.990848
GOTERM_BP_DIRECT	GO:0010757~negative regulation of plasminogen activation	3	0.398406	0.0259238	PLAU, SERPINE1, THBS1	654	8	20094	11.5218	1	1	0.990848
GOTERM_BP_DIRECT	GO:0035036~sperm-egg recognition	3	0.398406	0.0259238	CD9, FOLR2, FOLR1	654	8	20094	11.5218	1	1	0.990848
GOTERM_BP_DIRECT	GO:0010608~posttranscriptional regulation of gene expression	5	0.664011	0.0260644	NANOS1, CAV1, GCNT2, MIR7-1, TEX19.1	654	35	20094	4.38925	1	1	0.990848
GOTERM_BP_DIRECT	GO:0051897~positive regulation of protein kinase B signaling	10	1.32802	0.0261384	RET, ITGB1, NGFR, GDF15, GCNT2, ADAM8, NTS, THBS1, F3, ENG	654	130	20094	2.36344	1	1	0.990848
GOTERM_BP_DIRECT	GO:0009617~response to bacterium	17	2.25764	0.0281713	GSTM3, CAV1, SAA3, TRF, ISG15, MIR7-1, MT2, AA467197, SERPINA3N, IFIT1, USP18, IFIT3, P2RX7, PYCARD, CXCL10, LY6A, MYO1F	654	290	20094	1.80111	1	1	0.990848
GOTERM_BP_DIRECT	GO:0061028~establishment of endothelial barrier	4	0.531208	0.0293895	ROBO4, PECAM1, F2RL1, ICAM1	654	21	20094	5.85234	1	1	0.990848
GOTERM_BP_DIRECT	GO:0051090~regulation of sequence-specific DNA binding transcription factor activity	4	0.531208	0.0293895	HCK, ZIC3, HMOX1, 4930447C04RIK	654	21	20094	5.85234	1	1	0.990848
GOTERM_BP_DIRECT	GO:0050901~leukocyte tethering or rolling	4	0.531208	0.0293895	SPN, ITGB1, ITGB7, JAM2	654	21	20094	5.85234	1	1	0.990848
GOTERM_BP_DIRECT	GO:0090050~positive regulation of cell migration involved in sprouting angiogenesis	4	0.531208	0.0293895	FGFBP1, ANXA1, HMOX1, PTGS2	654	21	20094	5.85234	1	1	0.990848
GOTERM_BP_DIRECT	GO:0043534~blood vessel endothelial cell migration	4	0.531208	0.0293895	PRL7D1, ROBO4, ADAM8, PRL2C2	654	21	20094	5.85234	1	1	0.990848
GOTERM_BP_DIRECT	GO:0050728~negative regulation of inflammatory response	9	1.19522	0.0310849	GRN, PLA2G10, ACP5, PLA2G5, ENPP3, AOAH, SMPDL3B, ADA, SOD1	654	113	20094	2.44711	1	1	0.990848
GOTERM_BP_DIRECT	GO:0043154~negative regulation of cysteine-type endopeptidase activity involved in apoptotic process	7	0.929615	0.0312492	POR, KLF4, PTGS2, THBS1, CRYAB, D1PAS1, HSPA1B	654	73	20094	2.94621	1	1	0.990848
GOTERM_BP_DIRECT	GO:0010934~macrophage cytokine production	5	0.664011	0.0312602	P2RX7, PYCARD, ACP5, PSG22, NOD1	654	37	20094	4.152	1	1	0.990848
GOTERM_BP_DIRECT	GO:0002693~positive regulation of cellular extravasation	3	0.398406	0.0326225	PECAM1, ADAM8, ICAM1	654	9	20094	10.2416	1	1	0.990848
GOTERM_BP_DIRECT	GO:0032682~negative regulation of chemokine production	3	0.398406	0.0326225	SIGIRR, F2RL1, EPHA2	654	9	20094	10.2416	1	1	0.990848
GOTERM_BP_DIRECT	GO:0071636~positive regulation of transforming growth factor beta production	3	0.398406	0.0326225	PSG22, PTGS2, THBS1	654	9	20094	10.2416	1	1	0.990848
GOTERM_BP_DIRECT	GO:2000653~regulation of genetic imprinting	3	0.398406	0.0326225	DPPA3, ZFP42, TET1	654	9	20094	10.2416	1	1	0.990848
GOTERM_BP_DIRECT	GO:1900027~regulation of ruffle assembly	3	0.398406	0.0326225	USP17LE, CAV1, ICAM1	654	9	20094	10.2416	1	1	0.990848
GOTERM_BP_DIRECT	GO:0048644~muscle organ morphogenesis	3	0.398406	0.0326225	TCF15, LIF, SMTNL1	654	9	20094	10.2416	1	1	0.990848
GOTERM_BP_DIRECT	GO:0071493~cellular response to UV-B	3	0.398406	0.0326225	CDKN1A, MME, CRIP1	654	9	20094	10.2416	1	1	0.990848
GOTERM_BP_DIRECT	GO:0043537~negative regulation of blood vessel endothelial cell migration	4	0.531208	0.0332295	PRL7D1, ROBO4, RGCC, THBS1	654	22	20094	5.58632	1	1	0.990848
GOTERM_BP_DIRECT	GO:0046677~response to antibiotic	5	0.664011	0.0340698	CPT1A, ADRB3, ZC3H8, ALPL, SOD1	654	38	20094	4.04273	1	1	0.990848
GOTERM_BP_DIRECT	GO:0051092~positive regulation of NF-kappaB transcription factor activity	11	1.46082	0.0351122	PYCARD, AIM2, TRIML2, CAV1, NOD1, IRAK3, ADAM8, TRIML1, NTS, EDA2R, ICAM1	654	159	20094	2.12561	1	1	0.990848
GOTERM_BP_DIRECT	GO:0006641~triglyceride metabolic process	5	0.664011	0.0370216	APOBEC1, CPT1A, CAV1, APOC1, APOBR	654	39	20094	3.93907	1	1	0.990848
GOTERM_BP_DIRECT	GO:0050731~positive regulation of peptidyl-tyrosine phosphorylation	9	1.19522	0.0370956	ITGB1, ITGB3, CD80, PECAM1, LIF, CSPG4, TDGF1, AGT, ICAM1	654	117	20094	2.36344	1	1	0.990848
GOTERM_BP_DIRECT	GO:0000302~response to reactive oxygen species	4	0.531208	0.0373166	PLK3, PTPRN, APOD, SOD1	654	23	20094	5.34344	1	1	0.990848
GOTERM_BP_DIRECT	GO:0007155~cell adhesion	29	3.85126	0.0376928	RET, ITGB1, ITGB3, LAMA3, THBS1, SIGLECG, ICAM1, ADGRE5, CLDN23, ADAM23, SPP1, OLR1, ITGB7, ITGB6, TNFRSF12A, MCAM, CLDN4, CEACAM1, NPHS1, COL7A1, PECAM1, CD9, PKP3, FOLR2, MFGE8, FOLR1, ADA, EPHA2, ENG	654	602	20094	1.4801	1	1	0.990848
GOTERM_BP_DIRECT	GO:0032355~response to estradiol	9	1.19522	0.038712	NQO1, GRN, ANXA1, GPX4, PTGS2, CRYAB, ESR1, AGT, ASS1	654	118	20094	2.34341	1	1	0.990848
GOTERM_BP_DIRECT	GO:0042531~positive regulation of tyrosine phosphorylation of STAT protein	6	0.796813	0.0398417	CSF1R, IL23A, PECAM1, LIF, PARP14, CRLF1	654	58	20094	3.17842	1	1	0.990848
GOTERM_BP_DIRECT	GO:0030155~regulation of cell adhesion	6	0.796813	0.0398417	RET, PLAU, LAMA3, PLAUR, SERPINI1, PML	654	58	20094	3.17842	1	1	0.990848
GOTERM_BP_DIRECT	GO:0051001~negative regulation of nitric-oxide synthase activity	3	0.398406	0.0399143	CAV1, GLA, ENG	654	10	20094	9.21743	1	1	0.990848
GOTERM_BP_DIRECT	GO:0050688~regulation of defense response to virus	3	0.398406	0.0399143	SPN, APOBEC3, CD37	654	10	20094	9.21743	1	1	0.990848
GOTERM_BP_DIRECT	GO:0051918~negative regulation of fibrinolysis	3	0.398406	0.0399143	PLAU, SERPINE1, THBS1	654	10	20094	9.21743	1	1	0.990848
GOTERM_BP_DIRECT	GO:0046676~negative regulation of insulin secretion	5	0.664011	0.0401158	NPFF, BMP8A, INHBB, NOS1, PTPRV	654	40	20094	3.8406	1	1	0.990848
GOTERM_BP_DIRECT	GO:0033627~cell adhesion mediated by integrin	5	0.664011	0.0401158	ITGB1, ITGB3, ITGB7, ITGB6, ICAM1	654	40	20094	3.8406	1	1	0.990848
GOTERM_BP_DIRECT	GO:0031668~cellular response to extracellular stimulus	4	0.531208	0.0416481	P2RX7, GSDMD, CDKN2B, CDKN1A	654	24	20094	5.1208	1	1	0.990848
GOTERM_BP_DIRECT	GO:0006909~phagocytosis	8	1.06242	0.0444167	ITGB1, HCK, ANXA1, PECAM1, ANXA11, PSG22, PLA2G5, UNC13D	654	100	20094	2.45798	1	1	0.990848
GOTERM_BP_DIRECT	GO:0043588~skin development	6	0.796813	0.0450856	NGFR, TFAP2C, TCF15, GJB3, PTCH2, ITGB6	654	60	20094	3.07248	1	1	0.990848
GOTERM_BP_DIRECT	GO:0006882~cellular zinc ion homeostasis	4	0.531208	0.0462203	MT2, MT1, SLC39A14, SLC39A4	654	25	20094	4.91596	1	1	0.990848
GOTERM_BP_DIRECT	GO:0051247~positive regulation of protein metabolic process	4	0.531208	0.0462203	PLA2G10, KLF4, KLF2, AGT	654	25	20094	4.91596	1	1	0.990848
GOTERM_BP_DIRECT	GO:0002438~acute inflammatory response to antigenic stimulus	3	0.398406	0.0477537	NPFF, CXCR2, ICAM1	654	11	20094	8.37948	1	1	0.990848
GOTERM_BP_DIRECT	GO:0019953~sexual reproduction	3	0.398406	0.0477537	VGF, HEXB, TEX19.1	654	11	20094	8.37948	1	1	0.990848
GOTERM_BP_DIRECT	GO:0003014~renal system process	3	0.398406	0.0477537	AGT, SLC4A5, MLLT6	654	11	20094	8.37948	1	1	0.990848
GOTERM_BP_DIRECT	GO:0090009~primitive streak formation	3	0.398406	0.0477537	ZIC3, GDF3, NODAL	654	11	20094	8.37948	1	1	0.990848
GOTERM_BP_DIRECT	GO:0002467~germinal center formation	3	0.398406	0.0477537	TNFSF13, UNC13D, ADA	654	11	20094	8.37948	1	1	0.990848
GOTERM_BP_DIRECT	GO:1905146~lysosomal protein catabolic process	3	0.398406	0.0477537	GRN, DPP7, PSAP	654	11	20094	8.37948	1	1	0.990848
GOTERM_BP_DIRECT	GO:0045542~positive regulation of cholesterol biosynthetic process	3	0.398406	0.0477537	POR, FGF1, ABCG1	654	11	20094	8.37948	1	1	0.990848
GOTERM_BP_DIRECT	GO:0050727~regulation of inflammatory response	8	1.06242	0.0485404	PYCARD, NLRP4F, GRN, ANXA1, GPX4, USP18, ESR1, AGT	654	102	20094	2.40979	1	1	0.990848
GOTERM_BP_DIRECT	GO:0050830~defense response to Gram-positive bacterium	12	1.59363	0.0495039	P2RX7, PYCARD, GSDMD, HCK, NPY, ACP5, NOD1, VIP, MYO1F, EPHA2, GBP3, KRT6A	654	192	20094	1.9203	1	1	0.990848
GOTERM_BP_DIRECT	GO:0009725~response to hormone	6	0.796813	0.0507224	NQO1, POR, MMP19, TIMP1, NOS1, TIMP4	654	62	20094	2.97336	1	1	0.990848
GOTERM_BP_DIRECT	GO:0010595~positive regulation of endothelial cell migration	6	0.796813	0.0507224	GRN, ITGB3, FGF1, THBS1, TDGF1, AGT	654	62	20094	2.97336	1	1	0.990848
GOTERM_BP_DIRECT	GO:0045824~negative regulation of innate immune response	4	0.531208	0.0510291	GRN, BANF1, IRAK3, SMPDL3B	654	26	20094	4.72689	1	1	0.990848
GOTERM_BP_DIRECT	GO:0000122~negative regulation of transcription from RNA polymerase II promoter	42	5.57769	0.0555207	GM14322, URI1, ZBTB8A, NOTCH4, MAGEB16, HALR1, GM14325, PRDM14, ZC3H8, TFCP2L1, ZFP729B, UXT, RHOX5, SOX15, MSC, ZFP882, CBX7, FOXD3, PLK3, LEFTY1, CAV1, ZFP459, ZBTB32, TET1, NR0B1, MIR7-1, MITF, KLF4, ESR1, KLF2, TLE6, POU5F1, ZFP819, KLF8, KLF5, ZFP296, A630089N07RIK, NANOG, ZFP750, NODAL, PHF19, ENG	654	975	20094	1.32353	1	1	0.990848
GOTERM_BP_DIRECT	GO:0060337~type I interferon signaling pathway	4	0.531208	0.0560699	IFITM3, IFITM1, IRF7, OAS1A	654	27	20094	4.55182	1	1	0.990848
GOTERM_BP_DIRECT	GO:0001676~long-chain fatty acid metabolic process	4	0.531208	0.0560699	ACOT9, CPT1A, ACSBG1, SLC27A2	654	27	20094	4.55182	1	1	0.990848
GOTERM_BP_DIRECT	GO:0040029~regulation of gene expression, epigenetic	4	0.531208	0.0560699	TFAP2C, PRDM14, MORC1, KLF2	654	27	20094	4.55182	1	1	0.990848
GOTERM_BP_DIRECT	GO:0002221~pattern recognition receptor signaling pathway	3	0.398406	0.0560975	PYCARD, AIM2, NOD1	654	12	20094	7.68119	1	1	0.990848
GOTERM_BP_DIRECT	GO:0017145~stem cell division	3	0.398406	0.0560975	SAMD9L, ESRRB, NANOG	654	12	20094	7.68119	1	1	0.990848
GOTERM_BP_DIRECT	GO:0060700~regulation of ribonuclease activity	3	0.398406	0.0560975	OAS1A, OAS1B, OASL2	654	12	20094	7.68119	1	1	0.990848
GOTERM_BP_DIRECT	GO:0051926~negative regulation of calcium ion transport	3	0.398406	0.0560975	NOS1, PTGS2, ICAM1	654	12	20094	7.68119	1	1	0.990848
GOTERM_BP_DIRECT	GO:1903028~positive regulation of opsonization	3	0.398406	0.0560975	MASP2, PLA2G5, CFP	654	12	20094	7.68119	1	1	0.990848
GOTERM_BP_DIRECT	GO:0002690~positive regulation of leukocyte chemotaxis	3	0.398406	0.0560975	CXCL10, CXCR2, F2RL1	654	12	20094	7.68119	1	1	0.990848
GOTERM_BP_DIRECT	GO:0007599~hemostasis	5	0.664011	0.0616644	PROCR, ANXA8, ENPP4, TFPI, F3	654	46	20094	3.33965	1	1	0.990848
GOTERM_BP_DIRECT	GO:0043103~hypoxanthine salvage	2	0.265604	0.06394	HPRT, ADA	654	2	20094	30.7248	1	1	0.990848
GOTERM_BP_DIRECT	GO:0002335~mature B cell differentiation	2	0.265604	0.06394	IL2RG, POU2F2	654	2	20094	30.7248	1	1	0.990848
GOTERM_BP_DIRECT	GO:0010755~regulation of plasminogen activation	2	0.265604	0.06394	PLAU, PLAUR	654	2	20094	30.7248	1	1	0.990848
GOTERM_BP_DIRECT	GO:1904407~positive regulation of nitric oxide metabolic process	2	0.265604	0.06394	NPY, TMEM106A	654	2	20094	30.7248	1	1	0.990848
GOTERM_BP_DIRECT	GO:0048731~system development	2	0.265604	0.06394	DPPA4, DPPA2	654	2	20094	30.7248	1	1	0.990848
GOTERM_BP_DIRECT	GO:2000098~negative regulation of smooth muscle cell-matrix adhesion	2	0.265604	0.06394	SERPINE1, APOD	654	2	20094	30.7248	1	1	0.990848
GOTERM_BP_DIRECT	GO:0030336~negative regulation of cell migration	10	1.32802	0.0644174	IFITM3, NGFR, ROBO4, IFITM1, SERPINE1, TET1, MITF, KLF4, ARHGAP4, ENG	654	154	20094	1.99511	1	1	0.990848
GOTERM_BP_DIRECT	GO:0042060~wound healing	8	1.06242	0.0648425	CDKN1A, PLAU, CAV1, PECAM1, ITGB6, FGF1, ENG, KRT6A	654	109	20094	2.25503	1	1	0.990848
GOTERM_BP_DIRECT	GO:0006122~mitochondrial electron transport, ubiquinol to cytochrome c	3	0.398406	0.0649048	UQCRQ, CYCT, UQCR11	654	13	20094	7.09033	1	1	0.990848
GOTERM_BP_DIRECT	GO:0034374~low-density lipoprotein particle remodeling	3	0.398406	0.0649048	PLA2G10, PLA2G5, ABCG1	654	13	20094	7.09033	1	1	0.990848
GOTERM_BP_DIRECT	GO:0033089~positive regulation of T cell differentiation in thymus	3	0.398406	0.0649048	ADAM8, IL2RG, ADA	654	13	20094	7.09033	1	1	0.990848
GOTERM_BP_DIRECT	GO:0033628~regulation of cell adhesion mediated by integrin	3	0.398406	0.0649048	PLAU, TESC, EPHA2	654	13	20094	7.09033	1	1	0.990848
GOTERM_BP_DIRECT	GO:0045780~positive regulation of bone resorption	4	0.531208	0.0668268	ITGB3, SPP1, TRF, ADAM8	654	29	20094	4.2379	1	1	0.990848
GOTERM_BP_DIRECT	GO:0030509~BMP signaling pathway	8	1.06242	0.0674115	LEFTY1, GDF15, SLC33A1, BMP8A, NANOG, GDF3, LEFTY2, NODAL	654	110	20094	2.23453	1	1	0.990848
GOTERM_BP_DIRECT	GO:0071300~cellular response to retinoic acid	6	0.796813	0.069996	RET, PHC1, GJB3, TESC, HALR1, KLF4	654	68	20094	2.71101	1	1	0.990848
GOTERM_BP_DIRECT	GO:0032755~positive regulation of interleukin-6 production	8	1.06242	0.070041	IFIH1, P2RX7, PYCARD, LAPTM5, F2RL1, NOD1, POU2F2, TMEM106A	654	111	20094	2.2144	1	1	0.990848
GOTERM_BP_DIRECT	GO:0008152~metabolic process	11	1.46082	0.0718051	CHIT1, MANBA, GLB1, GAA, HEXB, ALG13, MAN2B1, ENPP3, SMPDL3B, ACACB, GLA	654	181	20094	1.86725	1	1	0.990848
GOTERM_BP_DIRECT	GO:0045944~positive regulation of transcription from RNA polymerase II promoter	50	6.64011	0.0725119	PTPRN, HEXB, NUCKS1, FGF1, FGF4, NKRF, ZIC3, SOX15, NFATC2IP, MYBL2, NOS1, PRL2C2, HTATIP2, FOXD3, TCF15, RFX2, TET1, MITF, UTF1, ETV4, POU5F1, KAT2B, NR5A2, HOXB9, KAT6B, IL23A, ZFP42, ZFP296, IRF7, D1PAS1, ENG, AIRE, MLLT6, GBX2, STAT4, TFAP2C, ESRRB, LIF, POU2F2, KLF4, ESR1, KLF2, RGCC, KLF5, KLF9, F2RL1, NANOG, TDGF1, ZFP750, NODAL	654	1216	20094	1.26335	1	1	0.990848
GOTERM_BP_DIRECT	GO:0032691~negative regulation of interleukin-1 beta production	4	0.531208	0.0725316	SERPINB1A, GSTP2, ACP5, PML	654	30	20094	4.09664	1	1	0.990848
GOTERM_BP_DIRECT	GO:0006826~iron ion transport	4	0.531208	0.0725316	STEAP3, TRF, CP, SLC39A14	654	30	20094	4.09664	1	1	0.990848
GOTERM_BP_DIRECT	GO:0009880~embryonic pattern specification	4	0.531208	0.0725316	ZIC3, NANOG, OOEP, NODAL	654	30	20094	4.09664	1	1	0.990848
GOTERM_BP_DIRECT	GO:0007338~single fertilization	7	0.929615	0.0727894	HEXB, SPAG1, FETUB, CD9, MFGE8, SLC9B1, CLGN	654	90	20094	2.3897	1	1	0.990848
GOTERM_BP_DIRECT	GO:0060444~branching involved in mammary gland duct morphogenesis	3	0.398406	0.0741367	ETV4, PML, EPHA2	654	14	20094	6.58388	1	1	0.990848
GOTERM_BP_DIRECT	GO:0006977~DNA damage response, signal transduction by p53 class mediator resulting in cell cycle arrest	3	0.398406	0.0741367	CDKN1A, PTPRV, PML	654	14	20094	6.58388	1	1	0.990848
GOTERM_BP_DIRECT	GO:0090399~replicative senescence	3	0.398406	0.0741367	CDKN1A, MME, SERPINE1	654	14	20094	6.58388	1	1	0.990848
GOTERM_BP_DIRECT	GO:0080111~DNA demethylation	3	0.398406	0.0741367	APOBEC1, APOBEC3, TET1	654	14	20094	6.58388	1	1	0.990848
GOTERM_BP_DIRECT	GO:0033280~response to vitamin D	3	0.398406	0.0741367	SPP1, ALPL, PTGS2	654	14	20094	6.58388	1	1	0.990848
GOTERM_BP_DIRECT	GO:0048477~oogenesis	5	0.664011	0.0743211	PIWIL2, NANOS1, HEXB, HORMAD1, 4930447C04RIK	654	49	20094	3.13518	1	1	0.990848
GOTERM_BP_DIRECT	GO:0032728~positive regulation of interferon-beta production	5	0.664011	0.0743211	IFIH1, IRF7, OAS1A, ISG15, D1PAS1	654	49	20094	3.13518	1	1	0.990848
GOTERM_BP_DIRECT	GO:0010468~regulation of gene expression	22	2.92165	0.0776878	NGFR, TCF15, UBXN2A, HALR1, PRDM14, MITF, ZFP936, IL2RG, CRIP1, AGT, POU5F1, SLC4A5, FGF4, SPN, DNMT3L, KLF5, TRIML2, NFKBIZ, IRF7, NANOG, TRIML1, DPPA5A	654	462	20094	1.46308	1	1	0.990848
GOTERM_BP_DIRECT	GO:0045662~negative regulation of myoblast differentiation	4	0.531208	0.0784459	CXCL10, GDF3, MBNL3, PRL2C2	654	31	20094	3.96449	1	1	0.990848
GOTERM_BP_DIRECT	GO:0007141~male meiosis I	4	0.531208	0.0784459	DNMT3L, DDX4, RPL10L, HSF2BP	654	31	20094	3.96449	1	1	0.990848
GOTERM_BP_DIRECT	GO:0051592~response to calcium ion	6	0.796813	0.0809497	APOBEC1, P2RX7, S100A16, CAV1, ANXA11, THBS1	654	71	20094	2.59646	1	1	0.990848
GOTERM_BP_DIRECT	GO:0045109~intermediate filament organization	6	0.796813	0.0809497	KRT15, KRT14, KRT7, KRT42, GFAP, KRT6A	654	71	20094	2.59646	1	1	0.990848
GOTERM_BP_DIRECT	GO:0006879~cellular iron ion homeostasis	5	0.664011	0.0834306	FRRS1, BOLA2, HMOX1, TRF, SOD1	654	51	20094	3.01223	1	1	0.990848
GOTERM_BP_DIRECT	GO:0042119~neutrophil activation	3	0.398406	0.0837564	ANXA1, CXCR2, F2RL1	654	15	20094	6.14495	1	1	0.990848
GOTERM_BP_DIRECT	GO:0007588~excretion	3	0.398406	0.0837564	ATP6V0A4, AGT, MLLT6	654	15	20094	6.14495	1	1	0.990848
GOTERM_BP_DIRECT	GO:0001892~embryonic placenta development	4	0.531208	0.0845632	FOXD3, TTPA, ESRRB, NODAL	654	32	20094	3.8406	1	1	0.990848
GOTERM_BP_DIRECT	GO:0072332~intrinsic apoptotic signaling pathway by p53 class mediator	4	0.531208	0.0845632	PYCARD, HINT1, EDA2R, PML	654	32	20094	3.8406	1	1	0.990848
GOTERM_BP_DIRECT	GO:0005975~carbohydrate metabolic process	12	1.59363	0.0860124	CHIT1, LDHB, MANBA, CHST7, GLB1, GAA, RPE, HEXB, TALDO1, MAN2B1, GLA, CHST5	654	212	20094	1.73914	1	1	0.990848
GOTERM_BP_DIRECT	GO:0001755~neural crest cell migration	5	0.664011	0.0881812	RET, GBX2, SEMA4B, SEMA4F, SEMA3E	654	52	20094	2.9543	1	1	0.990848
GOTERM_BP_DIRECT	GO:0007584~response to nutrient	6	0.796813	0.0887293	NQO1, POR, TTPA, COX4I1, GCLM, ASS1	654	73	20094	2.52532	1	1	0.990848
GOTERM_BP_DIRECT	GO:0030216~keratinocyte differentiation	6	0.796813	0.0887293	ANXA1, SPRR2K, KRT14, PTGS2, SPRR1A, EPHA2	654	73	20094	2.52532	1	1	0.990848
GOTERM_BP_DIRECT	GO:0043524~negative regulation of neuron apoptotic process	11	1.46082	0.0895669	NGFR, GRN, SCT, HMOX1, ADAM8, MT1, NOS1, GCLM, CRLF1, AGT, SOD1	654	189	20094	1.78821	1	1	0.990848
GOTERM_BP_DIRECT	GO:0002230~positive regulation of defense response to virus by host	4	0.531208	0.0908769	PYCARD, AIM2, IL23A, PML	654	33	20094	3.72421	1	1	0.990848
GOTERM_BP_DIRECT	GO:0042771~intrinsic apoptotic signaling pathway in response to DNA damage by p53 class mediator	4	0.531208	0.0908769	PYCARD, CDKN1A, RPS27L, PML	654	33	20094	3.72421	1	1	0.990848
GOTERM_BP_DIRECT	GO:0031214~biomineral tissue development	4	0.531208	0.0908769	ECM1, SLC20A1, SPP1, ALPL	654	33	20094	3.72421	1	1	0.990848
GOTERM_BP_DIRECT	GO:2000352~negative regulation of endothelial cell apoptotic process	4	0.531208	0.0908769	SERPINE1, ANGPTL4, SCG2, ICAM1	654	33	20094	3.72421	1	1	0.990848
GOTERM_BP_DIRECT	GO:0007160~cell-matrix adhesion	7	0.929615	0.0925801	ITGB1, ITGB3, COL5A3, ITGB7, ADAM8, ITGB6, AGT	654	96	20094	2.24035	1	1	0.990848
GOTERM_BP_DIRECT	GO:0034605~cellular response to heat	5	0.664011	0.0930593	CDKN1A, SLC52A3, HMOX1, FGF1, PTGS2	654	53	20094	2.89856	1	1	0.990848
GOTERM_BP_DIRECT	GO:0009611~response to wounding	8	1.06242	0.0932443	NGFR, MIR22HG, INHBB, ITGB6, NEAT1, DANCR, F3, GFAP	654	119	20094	2.06553	1	1	0.990848
GOTERM_BP_DIRECT	GO:0032270~positive regulation of cellular protein metabolic process	3	0.398406	0.093729	PLA2G10, KLF4, AGT	654	16	20094	5.76089	1	1	0.990848
GOTERM_BP_DIRECT	GO:0030194~positive regulation of blood coagulation	3	0.398406	0.093729	SERPINE1, ENPP4, THBS1	654	16	20094	5.76089	1	1	0.990848
GOTERM_BP_DIRECT	GO:0042756~drinking behavior	3	0.398406	0.093729	MMP17, HTR1B, AGT	654	16	20094	5.76089	1	1	0.990848
GOTERM_BP_DIRECT	GO:0007263~nitric oxide mediated signal transduction	3	0.398406	0.093729	MT2, MT1, NOS1	654	16	20094	5.76089	1	1	0.990848
GOTERM_BP_DIRECT	GO:0042633~hair cycle	3	0.398406	0.093729	PTCH2, KRT14, PTGS2	654	16	20094	5.76089	1	1	0.990848
GOTERM_BP_DIRECT	GO:0002064~epithelial cell development	3	0.398406	0.093729	ADAMTSL4, ESR1, SLC4A5	654	16	20094	5.76089	1	1	0.990848
GOTERM_BP_DIRECT	GO:0030322~stabilization of membrane potential	3	0.398406	0.093729	KCNK5, KCNK6, CHCHD10	654	16	20094	5.76089	1	1	0.990848
GOTERM_BP_DIRECT	GO:0006044~N-acetylglucosamine metabolic process	3	0.398406	0.093729	CHST7, HEXB, CHST5	654	16	20094	5.76089	1	1	0.990848
GOTERM_BP_DIRECT	GO:0040037~negative regulation of fibroblast growth factor receptor signaling pathway	3	0.398406	0.093729	NGFR, PRDM14, THBS1	654	16	20094	5.76089	1	1	0.990848
GOTERM_BP_DIRECT	GO:0006598~polyamine catabolic process	2	0.265604	0.0943624	SMOX, SAT1	654	3	20094	20.4832	1	1	0.990848
GOTERM_BP_DIRECT	GO:0032196~transposition	2	0.265604	0.0943624	TEX19.1, MORC1	654	3	20094	20.4832	1	1	0.990848
GOTERM_BP_DIRECT	GO:0038195~urokinase plasminogen activator signaling pathway	2	0.265604	0.0943624	PLAU, PLAUR	654	3	20094	20.4832	1	1	0.990848
GOTERM_BP_DIRECT	GO:0001831~trophectodermal cellular morphogenesis	2	0.265604	0.0943624	ESRRB, NODAL	654	3	20094	20.4832	1	1	0.990848
GOTERM_BP_DIRECT	GO:0051917~regulation of fibrinolysis	2	0.265604	0.0943624	PLAU, PLAUR	654	3	20094	20.4832	1	1	0.990848
GOTERM_BP_DIRECT	GO:1900138~negative regulation of phospholipase A2 activity	2	0.265604	0.0943624	ANXA1, ANXA8	654	3	20094	20.4832	1	1	0.990848
GOTERM_BP_DIRECT	GO:0090310~negative regulation of methylation-dependent chromatin silencing	2	0.265604	0.0943624	APOBEC1, TET1	654	3	20094	20.4832	1	1	0.990848
GOTERM_BP_DIRECT	GO:0046208~spermine catabolic process	2	0.265604	0.0943624	SMOX, SAT1	654	3	20094	20.4832	1	1	0.990848
GOTERM_BP_DIRECT	GO:0044262~cellular carbohydrate metabolic process	2	0.265604	0.0943624	GLB1, RPE	654	3	20094	20.4832	1	1	0.990848
GOTERM_BP_DIRECT	GO:0031120~snRNA pseudouridine synthesis	2	0.265604	0.0943624	DKC1, NOP10	654	3	20094	20.4832	1	1	0.990848
GOTERM_BP_DIRECT	GO:2000544~regulation of endothelial cell chemotaxis to fibroblast growth factor	2	0.265604	0.0943624	FGF1, FGF4	654	3	20094	20.4832	1	1	0.990848
GOTERM_BP_DIRECT	GO:0071604~transforming growth factor beta production	2	0.265604	0.0943624	PSG22, ITGB6	654	3	20094	20.4832	1	1	0.990848
GOTERM_BP_DIRECT	GO:0002605~negative regulation of dendritic cell antigen processing and presentation	2	0.265604	0.0943624	CD68, THBS1	654	3	20094	20.4832	1	1	0.990848
GOTERM_BP_DIRECT	GO:0001710~mesodermal cell fate commitment	2	0.265604	0.0943624	NANOG, POU5F1	654	3	20094	20.4832	1	1	0.990848
GOTERM_BP_DIRECT	GO:0031118~rRNA pseudouridine synthesis	2	0.265604	0.0943624	DKC1, NOP10	654	3	20094	20.4832	1	1	0.990848
GOTERM_BP_DIRECT	GO:0042360~vitamin E metabolic process	2	0.265604	0.0943624	NQO1, TTPA	654	3	20094	20.4832	1	1	0.990848
GOTERM_BP_DIRECT	GO:0065003~macromolecular complex assembly	8	1.06242	0.0964134	RIMS1, NUP210, CHCHD10, MITF, DLGAP3, OOEP, PML, CLGN	654	120	20094	2.04832	1	1	0.990848
GOTERM_BP_DIRECT	GO:0071276~cellular response to cadmium ion	4	0.531208	0.0973802	HMOX1, MT2, MT1, SOD1	654	34	20094	3.61468	1	1	0.990848
GOTERM_BP_DIRECT	GO:0007140~male meiosis	4	0.531208	0.0973802	DDX4, TDRD12, TEX14, TEX19.1	654	34	20094	3.61468	1	1	0.990848
GOTERM_BP_DIRECT	GO:0018149~peptide cross-linking	4	0.531208	0.0973802	ANXA1, SPRR1A, THBS1, TGM2	654	34	20094	3.61468	1	1	0.990848
GOTERM_BP_DIRECT	GO:0045907~positive regulation of vasoconstriction	5	0.664011	0.0980627	CAV1, DBH, PTGS2, ICAM1, SMTNL1	654	54	20094	2.84489	1	1	0.990848
GOTERM_BP_DIRECT	GO:0050776~regulation of immune response	5	0.664011	0.0980627	SPN, DNASE2A, INPP5D, TNFSF13, SIGLECG	654	54	20094	2.84489	1	1	0.990848

## Sheet: Figure4A down-regulated gene
Category	Term	Count	%	PValue	Genes	List Total	Pop Hits	Pop Total	Fold Enrichment	Bonferroni	Benjamini	FDR
GOTERM_BP_DIRECT	GO:0007275~multicellular organism development	159	16.7017	2.06383e-44	FOXA1, WIPF3, IHH, RORC, SCX, CDH5, DACH1, FGF8, TMEM88, DPYSL2, SPATA24, HOXA3, KDR, HOXA2, EPHB2, PITX2, SOX6, BVES, PITX1, EPHB1, ZFP37, HOXA4, EOMES, RNF43, PDGFRA, EPHA7, MEF2C, WNT5B, FST, WNT5A, RFX3, EBF3, SHISA3, SOX11, UNC5C, EBF4, SHISA2, ISL1, SFRP2, SMO, LMX1A, ZFP41, RFX6, SFRP5, APLNR, ROR1, HOXB2, LMX1B, FREM1, EPHA3, FREM2, PKDCC, 2210016L21RIK, INTU, TSHZ2, TWIST2, ECSCR, ZFP36L…	848	1095	20094	3.44075	8.7651e-41	8.7651e-41	8.32963e-41
GOTERM_BP_DIRECT	GO:0045944~positive regulation of transcription from RNA polymerase II promoter	119	12.5	5.27192e-18	FOXA1, IHH, SCX, IKZF4, SALL2, SOX17, HOXA2, DPF3, SOX9, PITX2, SOX6, PITX1, LMO1, EOMES, MEF2C, LMO4, LMO2, WNT5A, RFX3, EBF3, HNF1B, SOX11, EBF4, ISL1, SFRP2, MAF, SMO, LMX1A, RFX6, RFX4, HOXB2, LMX1B, ERG, PRKD1, MAML3, ZFP467, PRKDC, GATA6, GATA4, NHLH2, MYO6, WNT1, WNT2, NKX2-3, TFAP2A, EGR1, STAT5B, FOXF1, NR2F1, PBX3, IGF2, HMGA2, EVX1, NR2F2, IGF1, SMARCA1, BMP7, PBX1, BMP6, BMP5, BMP4, D…	848	1216	20094	2.31891	2.23899e-14	1.11949e-14	1.06387e-14
GOTERM_BP_DIRECT	GO:0007411~axon guidance	41	4.30672	1.16067e-17	ROBO2, ROBO3, DRAXIN, NRP2, SEMA3D, SEMA3A, GLI3, ROBO1, PRTG, ABLIM1, EDNRA, EFNB3, RELN, FLRT3, DPYSL5, DPYSL2, NTF3, SLIT1, SLIT3, SLIT2, EMB, EPHB2, CCDC141, EPHB1, WNT3, EPHA7, DCC, WNT5A, UNC5C, BMP7, EFNA1, EFNA2, CXCL12, LMX1A, RTN4RL1, LHX2, GAS1, CNTN2, EVL, EPHA3, CDK5R1	848	188	20094	5.16769	4.92939e-14	1.64313e-14	1.56149e-14
GOTERM_BP_DIRECT	GO:0030154~cell differentiation	104	10.9244	6.67639e-17	FOXA1, TDRKH, WIPF3, IHH, RORC, SCX, FGF5, FOXQ1, FGF8, SOX17, DPYSL2, SPATA24, KDR, SOX9, SOX6, ZFP37, EOMES, MEF2C, FST, WNT5A, SOX13, RFX3, SOX11, ISL1, EID1, SFRP2, ZFP41, RFX6, SFRP5, ERG, PRKD1, PKDCC, TWIST2, ECSCR, NHLH2, EFNB3, BTBD1, NKX6-1, NKX2-3, NR2F1, SMAD9, NR2F2, TDRD5, BMP7, PBX1, ARHGAP24, BMP6, BMP5, BMP4, DAB2, FGF15, BMP2, LHX1, TMEM119, FGFR3, FGF10, DDX3Y, ROBO2, ROBO3, NR…	848	1022	20094	2.41131	4.71512e-13	7.08865e-14	6.73647e-14
GOTERM_BP_DIRECT	GO:0007507~heart development	48	5.04202	4.7008e-15	POPDC2, RAMP2, NRP2, FOXC1, CALCRL, CDKN1B, PRKDC, GATA4, ASCL1, PCSK5, GLI3, ZFP36L1, ROBO1, PDLIM3, EDNRA, FGF8, SOX17, FLRT3, HEY2, SMYD1, SOX9, UTY, MSX1, PITX2, PDLIM4, BVES, CC2D2A, MEF2C, KCNJ8, ITGA4, FOXF1, NTRK3, ISL1, CFC1, BICC1, EPOR, TGFBR1, BMP4, RBP4, COL3A1, FGF15, BMP2, TNNT2, HAND2, HAND1, APLNR, TEK, FREM2	848	298	20094	3.81677	1.98035e-11	3.99286e-12	3.79449e-12
GOTERM_BP_DIRECT	GO:0090090~negative regulation of canonical Wnt signaling pathway	30	3.15126	2.53342e-13	DRAXIN, AMER2, NKD1, GLI3, WNT11, SOX17, TMEM88, FRZB, GPC3, DACT3, NPHP3, SOX9, DACT1, EGR1, WNT5B, FZD4, WNT5A, SOX13, SHISA3, AXIN2, MCC, ISL1, BICC1, DAB2, BMP2, SFRP2, SFRP5, SNAI2, PFDN5, RBMS3	848	134	20094	5.30502	1.07599e-09	1.79324e-10	1.70415e-10
GOTERM_BP_DIRECT	GO:0001822~kidney development	34	3.57143	3.61712e-13	FOXC1, GREB1L, PCSK9, TCF21, PCSK5, GLI3, ROBO1, WNT11, FGF8, GPC3, HAS2, NPHP3, SLIT2, CC2D2A, MPST, TFAP2A, CAR2, KCNJ8, IRX3, WNT5A, HNF1B, SOX11, PROX1, BMP7, BMP6, BICC1, TGFBR1, DCN, VEGFA, BMP4, CYP26A1, LHX1, FAT4, FREM2	848	175	20094	4.60375	1.53619e-09	2.02386e-10	1.92331e-10
GOTERM_BP_DIRECT	GO:0051216~cartilage development	25	2.62605	3.8123e-13	IHH, SCX, SMPD3, HOXA3, SOX9, MSX1, SOX6, PITX1, MAPK3, BBS1, LUM, ZBTB16, WNT5A, SMAD9, BMP7, BMP6, BMP5, BMP4, COL3A1, BMP2, COL2A1, SFRP2, MGP, COL9A1, FGFR3	848	92	20094	6.43906	1.61917e-09	2.02386e-10	1.92331e-10
GOTERM_BP_DIRECT	GO:0030182~neuron differentiation	40	4.20168	7.68479e-13	FOXA1, BRSK2, ELAVL4, PCSK9, ASCL1, GLI3, NRBP2, WNT11, FGF8, GPC2, HOXA2, WNT1, NKX6-1, PITX2, WNT2, WNT3, CORIN, EOMES, NTRK2, ZHX2, MEF2C, WNT5B, IRX3, WNT5A, SOX11, SMARCA1, ISL1, BMP6, PTPRD, EFNA1, LMX1A, LHX2, TLX1, LHX1, DDIT4, CNTN2, LMX1B, INSM1, FOXA2, CDK5R1	848	245	20094	3.86869	3.2638e-09	3.62637e-10	3.4462e-10
GOTERM_BP_DIRECT	GO:0009887~animal organ morphogenesis	31	3.2563	3.00203e-12	THRA, TCF21, FGF5, HHEX, WNT11, FGF8, EGFLAM, GPC3, HOXA3, SLIT3, WNT1, EPHB2, PITX2, WNT3, MAPK3, PDGFRA, WNT5B, EYA1, CDX2, FOXF1, WNT5A, IGF2, PBX3, MEIS2, BMP7, PBX1, GREM2, FGF15, MEIS1, BMP2, FGF10	848	157	20094	4.67878	1.27497e-08	1.27496e-09	1.21162e-09
GOTERM_BP_DIRECT	GO:0001525~angiogenesis	42	4.41176	5.18867e-12	RAMP2, NRP2, FOXC1, ENPEP, CALCRL, ITGA2B, PDE3B, ECSCR, NRXN3, HIF3A, RASIP1, AMOT, DLL4, EDNRA, SOX17, LEPR, KDR, HOXA3, RSPO3, EPHB2, EPHB1, JAM3, TIE1, FZD8, TBX4, ARHGAP24, TGFBR1, VEGFA, APLN, EFNA1, TGFBR3, BMP4, MEIS1, EMCN, HAND2, HAND1, COL8A2, APLNR, ACKR3, PRKD1, TEK, FGF10	848	284	20094	3.5043	2.20361e-08	2.0033e-09	1.90377e-09
GOTERM_BP_DIRECT	GO:0001570~vasculogenesis	21	2.20588	2.93534e-11	NTRK2, RAMP2, FOXF1, FZD4, TIE1, RASIP1, ZFP36L1, WARS2, AMOT, TGFBR3, HHEX, SMO, SOX17, HEY2, TBX20, APLNR, KDR, ACKR3, HAS2, TEK, PITX2	848	76	20094	6.54751	1.24664e-07	1.03887e-08	9.87253e-09
GOTERM_BP_DIRECT	GO:0008283~cell proliferation	45	4.72689	7.92177e-11	FOXC1, RIAN, ENPEP, CALCRL, IHH, TWIST2, PTH1R, GLI3, ZFP36L1, FGF5, DACH1, FGF8, GNG2, HLX, SIX5, TBX20, HOXA3, SOX9, WNT1, NKX6-1, CER1, TFAP2A, STAT5B, ZBTB16, WNT5A, H3F3A, IGF1, AXIN2, PROX1, BMP7, ISL1, PBX1, VEGFA, TGFBR3, BMP4, SMO, KITL, TLX1, MAB21L2, RARB, GAS1, LMX1B, INSM1, FGFR3, FGF10	848	348	20094	3.06411	3.36437e-07	2.58798e-08	2.4594e-08
GOTERM_BP_DIRECT	GO:0016055~Wnt signaling pathway	36	3.78151	1.00201e-10	DRAXIN, AMER2, 2210016L21RIK, PRKAA2, CXXC4, NKD1, HHEX, WNT11, SOX17, TMEM88, FRZB, DACT3, RSPO3, NPHP3, WNT1, PITX2, WNT2, WNT3, DACT1, EPM2A, RNF43, FZD2, WNT5B, FZD4, WNT5A, FZD8, AXIN2, DAB2, BMP2, SFRP2, DAAM2, SFRP5, ROR1, CDK14, RECK, FGF10	848	237	20094	3.59936	4.25553e-07	3.03966e-08	2.88865e-08
GOTERM_BP_DIRECT	GO:0000122~negative regulation of transcription from RNA polymerase II promoter	86	9.03361	1.41102e-10	FOXA1, THRA, PRDM6, HBA-X, RORC, TCF21, ZFP608, LDB2, GLI3, FOXQ1, HHEX, DACH1, A430033K04RIK, SALL2, HEY2, HOXA2, SOX9, PITX2, SOX6, ZFP37, DACT1, LMO1, EOMES, ZHX2, MEF2C, PEG3, FST, SOX13, HNF1B, SOX11, PROX1, DUSP26, ISL1, FOXP2, EID1, MAF, SMO, ZFP41, HAND1, RARB, TAGLN3, ZFP9, MDFI, HBB-Y, FOXC1, MAGEL2, SATB1, GATA6, TWIST2, GATA4, ASCL1, DLL4, NEPN, TBX20, MSX1, NKX6-1, TFAP2A, EGR1, CDX2…	848	975	20094	2.09009	5.99259e-07	3.99506e-08	3.79658e-08
GOTERM_BP_DIRECT	GO:0007399~nervous system development	51	5.35714	1.64899e-10	ROBO2, ROBO3, NRP2, LDB2, ROBO1, NRBP2, DPYSL5, DPYSL2, DPF3, EPHB2, EPHB1, CER1, DACT1, EPM2A, EPHA7, ZHX2, MEF2C, DCC, SOX11, GFRA2, TGFBR1, DOK4, DCX, PRKD1, TOX, GPM6A, BRSK2, NRN1, INTU, SEMA3D, SEMA3A, ASCL1, DLL4, EFNB3, NTF3, SLIT1, GNG8, SLIT3, SLIT2, APOB, TFAP2A, NTRK2, FZD3, NTRK3, NR2F1, IGF1, VEGFA, GLRB, LHX2, LHX1, INSM1	848	438	20094	2.75909	7.00327e-07	4.16227e-08	3.95548e-08
GOTERM_BP_DIRECT	GO:0045165~cell fate commitment	21	2.20588	1.66609e-10	MEF2C, EYA1, WNT5B, WNT5A, GATA6, SOX13, GATA4, BMP4, BMP2, FGF8, WNT11, TLX1, HEY2, KDR, HOXA2, GAS1, SOX9, SOX6, WNT1, WNT2, WNT3	848	83	20094	5.99531	7.07587e-07	4.16227e-08	3.95548e-08
GOTERM_BP_DIRECT	GO:0006355~regulation of transcription, DNA-templated	101	10.6092	2.10143e-10	FOXA1, RORC, FOXQ1, DACH1, A430033K04RIK, SOX17, HOXA3, HOXA2, SLC39A8, SOX9, PITX2, SOX6, PITX1, ZFP37, HOXA4, PKNOX2, EOMES, MEF2C, RALGAPA1, SOX13, RFX3, EBF3, SOX11, EBF4, ISL1, FOXP2, POU3F4, MAF, LMX1A, RFX6, RFX4, SPIN2C, HOXB2, LMX1B, ERG, ZFP467, GATA6, GATA4, ALX3, WNT1, NKX6-1, NKX2-3, TFAP2A, EGR1, STAT5B, FOXF1, ZBTB16, NR2F1, PBX3, HMGA2, SMAD9, EVX1, NR2F2, SMARCA1, ZFHX4, PBX1, BM…	848	1237	20094	1.93474	8.92477e-07	4.95821e-08	4.71188e-08
GOTERM_BP_DIRECT	GO:0001764~neuron migration	28	2.94118	2.84496e-10	ROBO3, GPM6A, NRP2, SEMA3A, ASCL1, SH3RF1, RELN, TBX20, NKX6-1, PITX2, BBS4, EOMES, NTRK2, BBS1, FZD3, MEF2C, DCC, NTRK3, NR2F1, NR2F2, COL3A1, CXCL12, DDIT4, DCX, CNTN2, FAT3, LMX1B, CDK5R1	848	154	20094	4.30832	1.20826e-06	6.35925e-08	6.0433e-08
GOTERM_BP_DIRECT	GO:0006357~regulation of transcription from RNA polymerase II promoter	121	12.7101	3.83612e-10	FOXA1, RORC, SCX, ZFP608, IKZF4, FOXQ1, DACH1, A430033K04RIK, SALL2, SOX17, HOXA3, HOXA2, DPF3, SOX9, PITX2, SOX6, PITX1, ZFP37, VRTN, HOXA4, ZFP286, PKNOX2, EOMES, MEF2C, ZFP334, LMO4, PRKCB, SOX13, RFX3, EBF3, HNF1B, EBF4, ISL1, FOXP2, POU3F4, MAF, LMX1A, ZFP41, RFX6, RFX4, HOXB2, LMX1B, ERG, TOX, ZFP9, ZFP467, TSHZ2, TWIST2, GATA6, GATA4, NHLH2, ALX3, ZKSCAN2, NKX6-1, NKX2-3, TFAP2A, EGR1, STA…	848	1606	20094	1.7853	1.6292e-06	8.14599e-08	7.74128e-08
GOTERM_BP_DIRECT	GO:0001503~ossification	24	2.52101	5.7427e-10	GDF10, FOXC1, PKDCC, THRA, LRRC17, IGF2, IHH, PTH1R, ADAMTS12, BMP7, KAZALD1, BMP6, DLK1, BMP5, SMPD3, BMP4, BMP2, RASSF2, COL2A1, SMO, IBSP, MGP, TMEM119, SOX9	848	117	20094	4.86067	2.43892e-06	1.16139e-07	1.10369e-07
GOTERM_BP_DIRECT	GO:0003151~outflow tract morphogenesis	17	1.78571	9.87273e-10	TFAP2A, MEF2C, FZD2, EYA1, SOX11, GATA4, ISL1, VEGFA, TBX2, TGFBR3, BMP4, FGF8, WNT11, SFRP2, SOX17, HEY2, TBX20	848	57	20094	7.06715	4.19294e-06	1.90589e-07	1.8112e-07
GOTERM_BP_DIRECT	GO:0008284~positive regulation of cell proliferation	62	6.51261	2.40383e-09	CDKN1B, IHH, SCX, ARRB1, PTH1R, CX3CL1, FGF5, EDNRA, FGF8, BCL7A, KDR, HOXA3, ENPP2, CTSH, SOX9, PDGFRA, WNT5A, SOX11, PROX1, ISL1, TGFBR1, TGFBR3, SFRP2, SMO, ADORA2B, GAS1, CALCRL, RASIP1, DPP4, RAB25, HLX, NTF3, HAS2, WNT1, WNT2, NTRK2, ARNT2, STAT5B, CDX2, NTRK3, IGF2, HMGA2, IGF1, MEIS2, EPOR, PBX1, BMP5, TBX2, APLN, VEGFA, BMP4, FGF15, MEIS1, CXCL12, KITL, BAMBI, PRKRA, TLX1, MAB21L2, INSM1…	848	640	20094	2.29553	1.0209e-05	4.43873e-07	4.21821e-07
GOTERM_BP_DIRECT	GO:0009952~anterior/posterior pattern specification	24	2.52101	3.08449e-09	CDX2, ZBTB16, WNT5A, HNF1B, NR2F2, PCSK5, GLI3, PBX1, CFC1, TGFBR1, CYP26A1, HHEX, SFRP2, SMO, LHX1, HEY2, HOXA3, HOXA2, HOXB2, MSX1, CER1, WNT3, HOXA4, FOXA2	848	127	20094	4.47794	1.30997e-05	5.45825e-07	5.18708e-07
GOTERM_BP_DIRECT	GO:0048557~embryonic digestive tract morphogenesis	11	1.15546	3.88302e-09	PDGFRA, HLX, FOXF1, IHH, TCF21, HNF1B, SOX11, GATA4, PITX2, GLI3, FGF10	848	21	20094	12.4121	1.6491e-05	6.59647e-07	6.26874e-07
GOTERM_BP_DIRECT	GO:0060021~palate development	19	1.9958	5.51347e-09	TFAP2A, PDGFRA, MEF2C, PKDCC, INTU, WFIKKN1, TCF21, GLI3, TGFBR1, TBX2, TGFBR3, WNT11, FRAS1, COL2A1, HAND2, SNAI2, GAS1, MSX1, EPHB2	848	81	20094	5.55826	2.34154e-05	9.00604e-07	8.5586e-07
GOTERM_BP_DIRECT	GO:0003180~aortic valve morphogenesis	11	1.15546	6.85002e-09	ROBO2, EFNA1, BMP4, TIE1, HEY2, TBX20, SLIT3, GATA4, SLIT2, SOX9, ROBO1	848	22	20094	11.8479	2.90916e-05	1.07748e-06	1.02395e-06
GOTERM_BP_DIRECT	GO:0030324~lung development	24	2.52101	1.20678e-08	FOXA1, PDGFRA, FOXF1, WNT5A, IGF1, PROX1, TBX4, GLI3, FOXP2, VEGFA, SMPD3, BMP4, RBP4, ADAMTS2, COL3A1, FGF8, MGP, GPC3, KDR, NPHP3, PITX2, WNT2, FOXA2, FGF10	848	136	20094	4.1816	5.12506e-05	1.83043e-06	1.73949e-06
GOTERM_BP_DIRECT	GO:0060070~canonical Wnt signaling pathway	21	2.20588	2.20812e-08	FZD3, FZD2, WNT5B, FZD4, WNT5A, FZD8, ISL1, EDNRA, WNT11, SFRP2, PEG12, FRZB, SFRP5, GPC3, DACT3, RSPO3, SOX9, UTY, WNT1, WNT2, WNT3	848	108	20094	4.60751	9.37745e-05	3.23375e-06	3.07309e-06
GOTERM_BP_DIRECT	GO:0003272~endocardial cushion formation	8	0.840336	2.47753e-08	ROBO2, BMP2, TBX20, APLNR, BMP7, BMP5, ROBO1, TBX2	848	10	20094	18.9566	0.000105215	3.50736e-06	3.3331e-06
GOTERM_BP_DIRECT	GO:0060412~ventricular septum morphogenesis	14	1.47059	3.38562e-08	ROBO2, EGLN1, FZD2, SOX11, PROX1, TGFBR1, ROBO1, TGFBR3, WNT11, HEY2, APLNR, SLIT3, SLIT2, PITX2	848	46	20094	7.21175	0.000143777	4.6383e-06	4.40786e-06
GOTERM_BP_DIRECT	GO:0009653~anatomical structure morphogenesis	17	1.78571	3.87969e-08	FBN2, FOXA1, EOMES, PDGFRA, FOXC1, SMAD9, SOX11, FOXQ1, FRAS1, SOX17, LHX1, PITX2, PITX1, FREM1, FREM2, FOXA3, FOXA2	848	72	20094	5.59483	0.000164757	5.14907e-06	4.89326e-06
GOTERM_BP_DIRECT	GO:0030178~negative regulation of Wnt signaling pathway	15	1.57563	4.36807e-08	RNF43, 2210016L21RIK, HMGA2, SHISA2, CXXC4, NKD1, SFRP2, SOX17, FRZB, SFRP5, GRB10, DACT3, VGLL4, MDFI, DACT1	848	55	20094	6.46248	0.000185495	5.60266e-06	5.32431e-06
GOTERM_BP_DIRECT	GO:0001649~osteoblast differentiation	20	2.10084	4.48529e-08	GDF10, MEF2C, IGFBP5, H3F3A, TWIST2, IGF2, IHH, IGF1, AXIN2, BMP6, GLI3, DLK1, TGFBR3, BMP4, BMP2, WNT11, SMO, HAND2, PENK, TMEM119	848	102	20094	4.64623	0.000190472	5.60266e-06	5.32431e-06
GOTERM_BP_DIRECT	GO:0007420~brain development	34	3.57143	5.56815e-08	ROBO2, FOXC1, PRKDC, GLI3, ABR, RELN, DPYSL2, NTF3, NNAT, SOX6, PITX2, EOMES, ARNT2, EPHA7, HMGCS1, H3F3A, PBX3, UNC5C, SMARCA1, MEIS2, EML1, PBX1, EPOR, POU3F4, MEIS1, CXCL12, LMX1A, DNAJC30, LHX2, B3GNT5, DDIT4, DCX, CNTN2, CDK5R1	848	273	20094	2.95112	0.000236452	6.75656e-06	6.42088e-06
GOTERM_BP_DIRECT	GO:0030198~extracellular matrix organization	27	2.83613	6.37498e-08	ADAMTS12, OLFML2A, THSD4, NEPN, ADAMTS15, ADAMTS2, ADAMTS3, EGFLAM, IBSP, SPOCK2, ADAMTS17, NPHP3, SLC39A8, SOX9, ADAMTS9, PDGFRA, POSTN, COL25A1, FOXF1, KAZALD1, SMOC2, COL3A1, COL2A1, MMP15, COL8A2, COL9A1, RECK	848	184	20094	3.47709	0.000270709	7.52071e-06	7.14706e-06
GOTERM_BP_DIRECT	GO:0030335~positive regulation of cell migration	33	3.46639	8.28527e-08	SEMA3D, SEMA3A, TWIST2, NEDD9, CX3CL1, MYLK, CDH5, WNT11, PODXL, NTF3, KDR, HAS2, CTSH, EPHB2, TFAP2A, PDGFRA, WNT5B, FZD4, FOXF1, NTRK3, RDX, IGF1, TGFBR1, VEGFA, VIL1, BMP4, DAB2, BMP2, CXCL12, SMO, CDH13, SNAI2, INSM1	848	264	20094	2.96197	0.000351813	9.51014e-06	9.03766e-06
GOTERM_BP_DIRECT	GO:0007389~pattern specification process	15	1.57563	1.14052e-07	EYA1, CDX2, FST, IHH, ASCL1, BMP7, GLI3, BMP5, SYNGAP1, SMO, LHX1, HEY2, ALX3, HOXA2, FOXA2	848	59	20094	6.02434	0.000484263	1.22431e-05	1.16349e-05
GOTERM_BP_DIRECT	GO:0042475~odontogenesis of dentin-containing tooth	16	1.68067	1.14403e-07	PDGFRA, CAR2, FOXC1, FST, BMP7, GLI3, GNAO1, BMP4, BMP2, SMO, HAND2, HAND1, MSX1, PITX2, NKX2-3, FGF10	848	68	20094	5.57547	0.000485752	1.22431e-05	1.16349e-05
GOTERM_BP_DIRECT	GO:0035116~embryonic hindlimb morphogenesis	12	1.2605	1.15311e-07	BMP4, FGF8, ZBTB16, GPC3, ALX3, RARB, MSX1, PITX2, AFF3, PITX1, TBX4, WNT3	848	35	20094	8.12426	0.000489606	1.22431e-05	1.16349e-05
GOTERM_BP_DIRECT	GO:0055010~ventricular cardiac muscle tissue morphogenesis	11	1.15546	1.62115e-07	TGFBR3, FOXC1, TNNC1, TNNT2, HAND1, MYL3, TNNI1, PROX1, ISL1, EPOR, MYH7	848	29	20094	8.98804	0.000688266	1.67927e-05	1.59585e-05
GOTERM_BP_DIRECT	GO:0001666~response to hypoxia	28	2.94118	1.73108e-07	RAMP2, CDKN1B, CHRNA4, ABAT, HIF3A, SLC8A1, SLC6A4, DPP4, HSD11B2, EDNRA, LDHA, PENK, KDR, EGLN1, EGR1, ARNT2, POSTN, EGLN3, PTGIS, BNIP3, VEGFA, TGFBR3, CD24A, BMP2, CXCL12, DDIT4, ACOT2, TEK	848	206	20094	3.22078	0.000734921	1.75045e-05	1.66349e-05
GOTERM_BP_DIRECT	GO:0003007~heart morphogenesis	16	1.68067	2.54586e-07	FOXC1, GATA4, ISL1, EPOR, CFC1, SLC8A1, VEGFA, TBX2, FGF8, COL2A1, SMO, HAND2, HAND1, MSX1, UTY, FAT4	848	72	20094	5.26572	0.00108064	2.51448e-05	2.38956e-05
GOTERM_BP_DIRECT	GO:0045766~positive regulation of angiogenesis	24	2.52101	2.97566e-07	RAMP2, PTGIS, PRKCB, TIE1, WNT5A, GATA6, IGF2, VASH2, HMGA2, GATA4, ISL1, WARS2, VEGFA, C3, SMOC2, CDH5, SFRP2, APLNR, KDR, CTSH, EMILIN2, PRKD1, TEK, CD34	848	161	20094	3.53229	0.00126296	2.87219e-05	2.72949e-05
GOTERM_BP_DIRECT	GO:0035050~embryonic heart tube development	11	1.15546	3.32438e-07	EDNRA, FOXC1, HHEX, MEF2C, FGF8, SOX17, HAND1, TBX20, GATA4, SLC8A1, TBX2	848	31	20094	8.40817	0.00141087	3.13747e-05	2.9816e-05
GOTERM_BP_DIRECT	GO:0008285~negative regulation of cell proliferation	43	4.51681	4.27046e-07	BTG3, CDKN1B, ZFP503, TWIST2, PTH1R, GLI3, RERG, ROBO1, DLL4, CDH5, FRZB, SIX5, HNF4A, GPC3, SLIT3, SOX9, SLIT2, PIM2, MSX1, CER1, TFAP2A, ZBTB16, P3H2, IGF1, AXIN2, PROX1, BMP7, BMP5, BMP4, BMP2, CXCL12, SFRP2, ADORA2B, SFRP5, WNK2, CDH13, RARB, ACKR3, INSM1, FGFR3, FOXA3, CD200, FGF10	848	431	20094	2.36408	0.00181202	3.94275e-05	3.74686e-05
GOTERM_BP_DIRECT	GO:0098609~cell-cell adhesion	27	2.83613	6.12824e-07	ITGA2B, ICAM2, CX3CL1, CDH5, LGALS2, SOX9, SLIT2, CTNNA2, CD34, JAM3, NEGR1, ITGA4, CD93, DCC, FOXF1, VEGFA, MEX3B, CXCL12, EMCN, DLG4, IGDCC3, CDH13, CNTN2, FAT3, FAT4, TEK, CD200	848	206	20094	3.10575	0.00259928	5.53758e-05	5.26246e-05
GOTERM_BP_DIRECT	GO:0001654~eye development	13	1.36555	6.36444e-07	FOXC1, PBX3, MEIS2, BMP7, BMP6, PBX1, RBP4, MEIS1, SIX6, SALL2, MAB21L2, SLC39A5, FREM2	848	49	20094	6.28663	0.00269933	5.6312e-05	5.35143e-05
GOTERM_BP_DIRECT	GO:0030513~positive regulation of BMP signaling pathway	12	1.2605	6.92506e-07	TGFBR3, CRB2, BMP4, CDH5, TBX20, GATA6, KDR, GPC3, KCP, SOX11, GATA4, MSX1	848	41	20094	6.93534	0.00293676	6.00219e-05	5.70399e-05
GOTERM_BP_DIRECT	GO:0030509~BMP signaling pathway	19	1.9958	7.6274e-07	EGR1, FST, WNT5A, SCX, SMAD9, GDF6, BMP7, BMP6, BMP5, RGMA, SMPD3, TGFBR3, BMP4, BMP2, SFRP2, SLC39A5, MSX1, WNT1, MAPK3	848	110	20094	4.0929	0.00323412	6.47872e-05	6.15684e-05
GOTERM_BP_DIRECT	GO:0001947~heart looping	15	1.57563	8.9613e-07	EOMES, MEF2C, WNT5A, IHH, GATA4, CFC1, TBX2, FGF8, SMO, SOX17, HAND2, HAND1, TBX20, APLNR, NPHP3	848	69	20094	5.15125	0.00379863	7.37268e-05	7.00639e-05
GOTERM_BP_DIRECT	GO:0001656~metanephros development	12	1.2605	9.02707e-07	ROBO2, BMP4, FGF8, EYA1, SOX17, LHX1, IRX3, GREB1L, CTSH, SLIT2, GDF6, GLI3	848	42	20094	6.77022	0.00382646	7.37268e-05	7.00639e-05
GOTERM_BP_DIRECT	GO:0048706~embryonic skeletal system development	13	1.36555	1.0133e-06	WNT5A, SCX, PCSK5, DLK1, PBX1, BMP4, RBP4, EDNRA, WNT11, HAND2, HOXA3, HOXA2, GAS1	848	51	20094	6.04009	0.00429424	7.96942e-05	7.57348e-05
GOTERM_BP_DIRECT	GO:0001658~branching involved in ureteric bud morphogenesis	13	1.36555	1.0133e-06	EYA1, GREB1L, TCF21, GLI3, PBX1, BMP4, BMP2, FGF8, LHX1, GPC3, SOX9, FAT4, WNT1	848	51	20094	6.04009	0.00429424	7.96942e-05	7.57348e-05
GOTERM_BP_DIRECT	GO:0001938~positive regulation of endothelial cell proliferation	16	1.68067	1.06775e-06	WNT5A, VASH2, PROX1, BMP6, TGFBR1, VEGFA, BMP4, BMP2, CXCL12, ADORA2B, KDR, CDH13, PRKD1, FGFR3, WNT2, FGF10	848	80	20094	4.73915	0.00452447	8.24497e-05	7.83535e-05
GOTERM_BP_DIRECT	GO:0045892~negative regulation of transcription, DNA-templated	56	5.88235	1.33396e-06	NDUFA13, CDKN1B, THRA, PRDM6, SCX, GLI3, IKZF4, HHEX, LBH, DACH1, A430033K04RIK, SALL2, SIX5, HNF4A, HEY2, DPF3, SOX9, SOX6, PITX1, ZHX2, WNT5A, SOX13, RFX3, PROX1, ISL1, FOXP2, EID1, SFRP2, SMO, HAND1, PFDN5, VGLL4, MAGEL2, ZFP503, GATA6, TWIST2, ZFP827, ASCL1, WNT11, TBX20, SMYD1, MSX1, BEND5, RUNX1T1, TFAP2A, ZBTB16, HMGA2, NR2F2, BMP7, TBX2, PER2, BMP4, BMP2, SNW1, LHX1, CDK5R1	848	662	20094	2.00447	0.00564932	0.000101167	9.61405e-05
GOTERM_BP_DIRECT	GO:0042472~inner ear morphogenesis	15	1.57563	2.17354e-06	TFAP2A, FZD3, EYA1, WNT5A, SOBP, ABR, FGF8, MAFB, COL2A1, FRZB, MYO6, SLITRK6, WNT1, EPHB2, FGF10	848	74	20094	4.80319	0.00918856	0.000161948	0.000153902
GOTERM_BP_DIRECT	GO:0010468~regulation of gene expression	43	4.51681	2.68415e-06	FOXA1, PRKAA2, ZFP521, PRDM6, TSHZ2, GATA6, IHH, ZFP827, GATA4, ASCL1, AFF3, GLI3, SLC8A1, ZFP36L1, SLC8A2, LBH, RELN, PCBP4, PLAGL1, HEY2, SOX9, UTY, SOX6, EPM2A, EOMES, PEG3, NR2F1, IGF1, PROX1, ISL1, KLF15, DLK1, TGFBR1, BMP4, COL2A1, SMO, LMX1A, LHX1, APLNR, LMX1B, INSM1, FOXA2, FGF10	848	462	20094	2.20545	0.0113349	0.000195306	0.000185603
GOTERM_BP_DIRECT	GO:0045893~positive regulation of transcription, DNA-templated	58	6.09244	2.71322e-06	RORC, SCX, GLI3, HHEX, LBH, SOX17, HNF4A, PIM2, SOX9, PITX2, SOX6, EOMES, MEF2C, WNT5A, RFX3, EBF3, HNF1B, SOX11, KLF15, TGFBR1, TOX3, SMO, RFX6, HAND2, FOXC1, GATA6, GATA4, WNT11, TBX20, PCBD1, WNT1, TFAP2A, ZFP711, EGR1, ARNT2, MAP3K1, FZD2, CDX2, EYA1, FZD4, FOXF1, ZBTB16, HMGA2, SMAD9, IGF1, NR2F2, GDF6, SMARCA1, BMP7, BMP4, BMP2, MAFB, NFIA, BAMBI, LHX2, LHX1, FOXA2, FGF10	848	712	20094	1.93027	0.0114569	0.000195306	0.000185603
GOTERM_BP_DIRECT	GO:0001501~skeletal system development	19	1.9958	2.79856e-06	FOXC1, PKDCC, WFIKKN1, FST, ZBTB16, IHH, SOX11, PTH1R, TGFBR1, HAPLN1, BMP5, SMPD3, BMP4, COL3A1, RASSF2, COL2A1, COL9A1, SOX9, PITX1	848	120	20094	3.75183	0.0118151	0.000198091	0.00018825
GOTERM_BP_DIRECT	GO:0072089~stem cell proliferation	15	1.57563	3.02945e-06	RNF43, WNT5A, HMGA2, AXIN2, GLI3, PBX1, FGF8, WNT11, TLX1, HOXA3, KDR, RARB, SOX9, WNT3, FGF10	848	76	20094	4.67679	0.0127837	0.000210919	0.00020044
GOTERM_BP_DIRECT	GO:0071773~cellular response to BMP stimulus	11	1.15546	3.50683e-06	BMP4, BMP2, COL2A1, KCND3, GATA6, SCX, SOX9, ADAMTS12, BMP7, BMP6, CER1	848	39	20094	6.68342	0.0147832	0.000236913	0.000225143
GOTERM_BP_DIRECT	GO:0035108~limb morphogenesis	10	1.05042	3.51437e-06	FBN2, FGF8, COL2A1, PKDCC, WNT5A, LMX1B, PCSK5, TBX4, GLI3, FGF10	848	31	20094	7.64379	0.0148147	0.000236913	0.000225143
GOTERM_BP_DIRECT	GO:0002062~chondrocyte differentiation	14	1.47059	3.72028e-06	MEF2C, WNT5B, IHH, SCX, HMGA2, PTH1R, ADAMTS12, GLI3, BMP4, COL3A1, BMP2, COL2A1, SOX9, SOX6	848	67	20094	4.95135	0.0156759	0.000246875	0.00023461
GOTERM_BP_DIRECT	GO:0001974~blood vessel remodeling	12	1.2605	3.78073e-06	DLL4, TGFBR3, EDNRA, FOXC1, MEF2C, FGF8, ITGA4, HOXA3, RSPO3, IGF1, VEGFA, FGF10	848	48	20094	5.92394	0.0159286	0.000247027	0.000234754
GOTERM_BP_DIRECT	GO:0048846~axon extension involved in axon guidance	7	0.735294	4.09395e-06	NRP2, SMO, SEMA3A, WNT5A, SLIT1, SLIT3, SLIT2	848	12	20094	13.8225	0.0172368	0.00026344	0.000250351
GOTERM_BP_DIRECT	GO:0003323~type B pancreatic cell development	8	0.840336	4.88168e-06	BMP4, SMO, HNF4A, WNT5A, INSM1, NKX6-1, BMP6, BMP5	848	18	20094	10.5314	0.0205191	0.00030944	0.000294066
GOTERM_BP_DIRECT	GO:0050673~epithelial cell proliferation	16	1.68067	4.97762e-06	RIAN, EYA1, WNT5A, HNF1B, VEGFA, BMP4, DACH1, SMO, HLX, GPC3, COL8A2, KDR, SOX9, FGFR3, WNT2, FGF10	848	90	20094	4.21258	0.0209181	0.000310881	0.000295436
GOTERM_BP_DIRECT	GO:0030282~bone mineralization	13	1.36555	5.24021e-06	PKDCC, AXIN2, PTH1R, ASPN, DLK1, SMPD3, BMP2, WNT11, IBSP, GPC3, SOX9, FGFR3, CER1	848	59	20094	5.2211	0.0220094	0.000322539	0.000306514
GOTERM_BP_DIRECT	GO:0043410~positive regulation of MAPK cascade	24	2.52101	5.49628e-06	NTRK2, MAP3K1, IGFBP4, NTRK3, PELI2, IGF2, LPAR1, ARRB1, IGF1, TGFBR1, CX3CL1, VEGFA, EFNA1, BMP4, BMP2, DOK4, LEPR, KDR, PLCE1, ROR1, GHRL, TEK, FGFR3, FGF10	848	190	20094	2.99315	0.0230724	0.000329087	0.000312737
GOTERM_BP_DIRECT	GO:0035567~non-canonical Wnt signaling pathway	9	0.945378	5.50157e-06	FZD3, FZD2, WNT11, SFRP2, FRZB, FZD4, SFRP5, WNT5A, FZD8	848	25	20094	8.53047	0.0230944	0.000329087	0.000312737
GOTERM_BP_DIRECT	GO:0001569~branching involved in blood vessel morphogenesis	11	1.15546	5.72852e-06	DLL4, EDNRA, FGF8, CXCL12, SFRP2, TBX20, IHH, KDR, TEK, PITX2, VEGFA	848	41	20094	6.3574	0.0240355	0.000337903	0.000321115
GOTERM_BP_DIRECT	GO:0050679~positive regulation of epithelial cell proliferation	16	1.68067	6.58427e-06	EYA1, WNT5A, IHH, IGF1, BMP6, FOXP2, BMP5, VEGFA, BMP4, SMO, HLX, KDR, GAS1, SOX9, WNT2, FGF10	848	92	20094	4.121	0.0275761	0.00038306	0.000364029
GOTERM_BP_DIRECT	GO:0001934~positive regulation of protein phosphorylation	29	3.04622	7.41483e-06	PELI2, ARRB1, GATA4, FGF5, C3, EDNRA, FGF8, RELN, LEPR, KDR, SOX9, WNT1, MAPK3, EPHA7, LRRN3, WNT5A, IGF2, FZD8, AXIN2, VEGFA, RGMA, EFNA1, BMP4, DAB2, FGF15, BMP2, TMEM119, TEK, FGF10	848	264	20094	2.60294	0.0310002	0.000425551	0.000404409
GOTERM_BP_DIRECT	GO:0014032~neural crest cell development	9	0.945378	7.65397e-06	TFAP2A, CYP26A1, EDNRA, FOXC1, HAND2, SNAI2, SOX11, SOX9, MAPK3	848	26	20094	8.20238	0.0319839	0.000433419	0.000411886
GOTERM_BP_DIRECT	GO:0010628~positive regulation of gene expression	49	5.14706	8.08692e-06	SCX, ROBO1, SLC6A4, FGF5, CDH5, FGF8, SOX17, HEY2, CTSH, SOX9, EPHB2, MEF2C, WNT5A, HNF1B, SOX11, TGFBR1, MAF, SMO, LCK, HAND2, RBMS3, RAMP2, FOXC1, PLAG1, GATA4, DLL4, WNT11, RBBP9, APOB, WNT3, MAPK3, TFAP2A, NTRK2, EGR1, NTRK3, GCGR, RDX, HMGA2, IGF1, BMP7, BMP6, VEGFA, BMP4, OCLN, FGF15, BMP2, ACTC1, TMEM119, FGF10	848	583	20094	1.99158	0.0337622	0.00045191	0.000429458
GOTERM_BP_DIRECT	GO:0007169~transmembrane receptor protein tyrosine kinase signaling pathway	18	1.89076	9.15567e-06	PDGFRA, NTRK2, EPHA7, NTRK3, TIE1, NEDD9, GFRA2, EFS, DOK4, LCK, NTF3, KDR, ROR1, TEK, EPHB2, FGFR3, EPHB1, EPHA3	848	118	20094	3.61461	0.038138	0.000504989	0.0004799
GOTERM_BP_DIRECT	GO:0031018~endocrine pancreas development	9	0.945378	1.04762e-05	RFX6, GIPR, PDE3B, RFX3, HNF1B, SOX9, INSM1, NKX6-1, FOXA2	848	27	20094	7.89858	0.0435175	0.000541157	0.000514271
GOTERM_BP_DIRECT	GO:0003148~outflow tract septum morphogenesis	9	0.945378	1.04762e-05	ROBO2, BMP4, NRP2, FGF8, TBX20, GATA6, ISL1, ROBO1, TBX2	848	27	20094	7.89858	0.0435175	0.000541157	0.000514271
GOTERM_BP_DIRECT	GO:0060425~lung morphogenesis	9	0.945378	1.04762e-05	FOXA1, BMP4, FGF8, FOXF1, TCF21, SOX11, GATA4, MAPK3, FGF10	848	27	20094	7.89858	0.0435175	0.000541157	0.000514271
GOTERM_BP_DIRECT	GO:0023019~signal transduction involved in regulation of gene expression	9	0.945378	1.04762e-05	FGF5, PDGFRA, FGF8, SOX17, HNF4A, GATA4, MSX1, CER1, FOXA2	848	27	20094	7.89858	0.0435175	0.000541157	0.000514271
GOTERM_BP_DIRECT	GO:0071542~dopaminergic neuron differentiation	10	1.05042	1.05759e-05	FOXA1, FGF8, CXCL12, LMX1A, SMO, WNT5A, LMX1B, WNT1, FOXA2, VEGFA	848	35	20094	6.77022	0.0439224	0.000541157	0.000514271
GOTERM_BP_DIRECT	GO:0048754~branching morphogenesis of an epithelial tube	10	1.05042	1.05759e-05	BMP4, MGP, KDR, HNF1B, IGF1, SLIT2, BMP7, GLI3, RASIP1, FGF10	848	35	20094	6.77022	0.0439224	0.000541157	0.000514271
GOTERM_BP_DIRECT	GO:0051145~smooth muscle cell differentiation	8	0.840336	1.10426e-05	BMP4, MEF2C, TMEM204, FOXF1, NTF3, GATA6, FGF10, TBX2	848	20	20094	9.4783	0.0458153	0.000558307	0.000530569
GOTERM_BP_DIRECT	GO:0051965~positive regulation of synapse assembly	14	1.47059	1.16884e-05	NTRK2, LRRN3, ST8SIA2, NTRK3, PTPRD, EEF2K, FLRT3, SLITRK6, SLITRK5, GHRL, LRRN1, EPHB2, EPHB1, CBLN1	848	74	20094	4.48298	0.0484289	0.000584007	0.000554993
GOTERM_BP_DIRECT	GO:0001701~in utero embryonic development	34	3.57143	1.22043e-05	FOXC1, GATA6, IHH, GATA4, HBA-A1, PTH1R, GLI3, AMOT, HHEX, EDNRA, ADAMTS3, UTY, SLIT2, MSX1, SOX6, APOB, PITX2, ARNT2, PDGFRA, CUBN, FOXF1, TIE1, IGF2, NR2F2, TGFBR1, VEGFA, TGFBR3, DAB2, COL3A1, BMP2, SMO, HAND2, HAND1, FOXA2	848	347	20094	2.32177	0.0505118	0.000602695	0.000572752
GOTERM_BP_DIRECT	GO:0045600~positive regulation of fat cell differentiation	12	1.2605	1.27136e-05	TPH1, BMP2, SFRP2, WNT5B, FRZB, ZBTB16, SNAI2, LPL, IGF1, AXIN2, ZFP36L1, DACT1	848	54	20094	5.26572	0.0525633	0.000620631	0.000589796
GOTERM_BP_DIRECT	GO:0090263~positive regulation of canonical Wnt signaling pathway	17	1.78571	1.47385e-05	MAP3K1, THRA, LYPD6, HHEX, SFRP2, PEG12, LMX1A, BAMBI, DAAM2, WNK2, GPC3, RSPO3, FGFR3, RECK, LGR5, FGF10, DACT1	848	110	20094	3.66207	0.0606759	0.000711298	0.00067596
GOTERM_BP_DIRECT	GO:0030501~positive regulation of bone mineralization	11	1.15546	1.72064e-05	FBN2, TFAP2A, BMP4, MEF2C, BMP2, PKDCC, TMEM119, BMP7, FGFR3, BMP6, SLC8A1	848	46	20094	5.66638	0.0704699	0.000821073	0.00078028
GOTERM_BP_DIRECT	GO:0010718~positive regulation of epithelial to mesenchymal transition	11	1.15546	2.10382e-05	CRB2, BMP4, FOXC1, DAB2, BMP2, BAMBI, TBX20, AXIN2, BMP7, ISL1, TGFBR1	848	47	20094	5.54581	0.0854746	0.000992767	0.000943445
GOTERM_BP_DIRECT	GO:0048646~anatomical structure formation involved in morphogenesis	8	0.840336	2.25618e-05	FOXA1, BMP4, LHX2, LHX1, BMP7, GLI3, WNT3, FOXA2	848	22	20094	8.61664	0.0913736	0.00105297	0.00100065
GOTERM_BP_DIRECT	GO:0001657~ureteric bud development	11	1.15546	2.55796e-05	ROBO2, BMP4, FOXC1, EYA1, LHX1, TCF21, RARB, SMAD9, SLIT2, BMP7, CER1	848	48	20094	5.43028	0.102945	0.00118083	0.00112217
GOTERM_BP_DIRECT	GO:0045669~positive regulation of osteoblast differentiation	14	1.47059	2.78805e-05	GDF10, FBN2, MEF2C, SOX11, IGF1, BMP7, BMP6, GLI3, VEGFA, BMP4, BMP2, SFRP2, TMEM119, PRKD1	848	80	20094	4.14676	0.111668	0.00126635	0.00120344
GOTERM_BP_DIRECT	GO:0033674~positive regulation of kinase activity	13	1.36555	2.80285e-05	PDGFRA, NTRK2, EPHA7, LMO4, NTRK3, TIE1, KDR, ROR1, TEK, EPHB2, FGFR3, EPHB1, EPHA3	848	69	20094	4.46442	0.112227	0.00126635	0.00120344
GOTERM_BP_DIRECT	GO:0007267~cell-cell signaling	14	1.47059	3.19467e-05	FZD2, WNT5B, WNT5A, IHH, GATA4, WNT11, LHX1, STAB1, FGFBP3, WNT1, FGFR3, WNT2, WNT3, FGF10	848	81	20094	4.09556	0.126878	0.00140304	0.00133333
GOTERM_BP_DIRECT	GO:0045665~negative regulation of neuron differentiation	14	1.47059	3.19467e-05	ZHX2, IRX3, ASCL1, BMP7, ISL1, GLI3, PBX1, SLC6A4, CD24A, MEIS1, LMX1A, HOXA2, CNTN2, FOXA2	848	81	20094	4.09556	0.126878	0.00140304	0.00133333
GOTERM_BP_DIRECT	GO:0021537~telencephalon development	9	0.945378	3.2045e-05	BMP4, BMP2, FGF8, LHX2, RFX4, LHX1, GLI3, SLC8A1, NRGN	848	31	20094	6.87941	0.127242	0.00140304	0.00133333
GOTERM_BP_DIRECT	GO:0048839~inner ear development	13	1.36555	3.76826e-05	CDKN1B, IGF1, PROX1, GLI3, POU3F4, BMP2, MAF, COL2A1, MYO6, ROR1, FGFR3, LGR5, FREM2	848	71	20094	4.33866	0.147891	0.00163304	0.00155191
GOTERM_BP_DIRECT	GO:0022008~neurogenesis	14	1.47059	4.16566e-05	EOMES, PRDM6, WNT5A, LPAR1, PCSK9, ASCL1, TBX2, BTBD1, LHX2, RARB, FAT4, WNT1, NKX6-1, EPHB1	848	83	20094	3.99687	0.162152	0.00178702	0.00169824
GOTERM_BP_DIRECT	GO:0032331~negative regulation of chondrocyte differentiation	8	0.840336	4.25273e-05	BMP4, IHH, SNAI2, RARB, SOX9, ADAMTS12, TGFBR1, GLI3	848	24	20094	7.89858	0.165245	0.00178825	0.00169941
GOTERM_BP_DIRECT	GO:0060441~epithelial tube branching involved in lung morphogenesis	8	0.840336	4.25273e-05	FOXA1, BMP4, FOXF1, HMGA2, SOX9, FOXA2, FGF10, TBX2	848	24	20094	7.89858	0.165245	0.00178825	0.00169941
GOTERM_BP_DIRECT	GO:0061036~positive regulation of cartilage development	7	0.735294	4.5728e-05	BMP4, BMP2, ZBTB16, WNT5A, SCX, SOX9, SOX6	848	17	20094	9.75708	0.176516	0.00190399	0.00180939
GOTERM_BP_DIRECT	GO:0003139~secondary heart field specification	6	0.630252	4.91362e-05	BMP4, MEF2C, WNT11, WNT5A, AXIN2, ISL1	848	11	20094	12.925	0.18835	0.00202603	0.00192538
GOTERM_BP_DIRECT	GO:0030334~regulation of cell migration	17	1.78571	5.43006e-05	MAP3K1, LMO4, UNC5C, LDB2, AMOT, FGF5, FGF15, FGF8, CXCL12, SST, SPATA13, ENPP2, TEK, PLXNC1, PITX2, EPHA3, FGF10	848	122	20094	3.30187	0.20596	0.00221745	0.00210728
GOTERM_BP_DIRECT	GO:0009953~dorsal/ventral pattern formation	11	1.15546	7.44601e-05	FGF8, SMO, LHX2, LHX1, TBX20, GAS1, HOXA2, HOXB2, LMX1B, GLI3, FOXA2	848	54	20094	4.82691	0.271118	0.00301173	0.0028621
GOTERM_BP_DIRECT	GO:0001837~epithelial to mesenchymal transition	10	1.05042	7.55508e-05	TGFBR3, RIAN, BMP2, WNT11, HMGA2, SNAI2, DACT3, MSX1, SOX9, TGFBR1	848	44	20094	5.3854	0.274487	0.00302702	0.00287663
GOTERM_BP_DIRECT	GO:0050680~negative regulation of epithelial cell proliferation	14	1.47059	7.78989e-05	RIAN, MEF2C, CDKN1B, WNT5A, MCC, ISL1, TGFBR3, BMP4, DAB2, SFRP2, GPC3, GAS1, SOX9, FGFR3	848	88	20094	3.76978	0.281687	0.00309193	0.00293832
GOTERM_BP_DIRECT	GO:0048762~mesenchymal cell differentiation	6	0.630252	8.13092e-05	FOXC1, BMP2, HMGA2, BMP7, ISL1, TGFBR1	848	12	20094	11.8479	0.292016	0.00319741	0.00303855
GOTERM_BP_DIRECT	GO:0002053~positive regulation of mesenchymal cell proliferation	9	0.945378	8.23255e-05	SMO, FOXF1, WNT5A, IHH, KDR, GAS1, SOX9, WNT2, FOXP2	848	35	20094	6.09319	0.295066	0.00320767	0.00304831
GOTERM_BP_DIRECT	GO:0001568~blood vessel development	13	1.36555	8.58216e-05	MEF2C, FOXC1, CDX2, FOXF1, FZD4, TIE1, CFC1, VEGFA, TGFBR3, BMP4, COL3A1, HEY2, APLNR	848	77	20094	4.00058	0.305456	0.00331349	0.00314887
GOTERM_BP_DIRECT	GO:0060037~pharyngeal system development	7	0.735294	9.32447e-05	FGF8, EYA1, HOXA2, BMP7, ISL1, TGFBR1, BMP5	848	19	20094	8.73001	0.327013	0.00356766	0.00339041
GOTERM_BP_DIRECT	GO:0048598~embryonic morphogenesis	8	0.840336	9.76901e-05	BMP4, FLRT3, GAS1, HNF1B, GATA4, MSX1, GLI3, DACT1	848	27	20094	7.02096	0.3396	0.00369096	0.00350758
GOTERM_BP_DIRECT	GO:0072189~ureter development	5	0.52521	9.90744e-05	NFIA, SOX17, FOXF1, NPHP3, SOX9	848	7	20094	16.9255	0.343472	0.00369096	0.00350758
GOTERM_BP_DIRECT	GO:0060536~cartilage morphogenesis	5	0.52521	9.90744e-05	MEF2C, HAND2, HAND1, SNAI2, MSX1	848	7	20094	16.9255	0.343472	0.00369096	0.00350758
GOTERM_BP_DIRECT	GO:0050919~negative chemotaxis	9	0.945378	0.000101968	NRP2, RTN4RL1, SEMA3D, SEMA3A, WNT5A, SLIT1, APOA1, SLIT3, SLIT2	848	36	20094	5.92394	0.351491	0.00372693	0.00354177
GOTERM_BP_DIRECT	GO:0001958~endochondral ossification	9	0.945378	0.000101968	SMPD3, BMP4, FOXC1, MEF2C, COL2A1, TMEM119, SCX, TEK, BMP6	848	36	20094	5.92394	0.351491	0.00372693	0.00354177
GOTERM_BP_DIRECT	GO:0048286~lung alveolus development	11	1.15546	0.000102673	SMPD3, BMP4, PKDCC, IGFBP5, FOXF1, KDR, TCF21, IGF1, FOXP2, VEGFA, FGF10	848	56	20094	4.65452	0.35343	0.00372693	0.00354177
GOTERM_BP_DIRECT	GO:0042733~embryonic digit morphogenesis	12	1.2605	0.000103635	BMP4, SFRP2, INTU, HAND2, ZBTB16, WNT5A, IHH, GAS1, MSX1, FREM2, GLI3, TBX2	848	67	20094	4.24402	0.356067	0.00372998	0.00354467
GOTERM_BP_DIRECT	GO:0018108~peptidyl-tyrosine phosphorylation	14	1.47059	0.000110757	PDGFRA, SPINK1, PKDCC, VEGFA, CD24A, EDNRA, RELN, LCK, KITL, KDR, TEK, EPHB2, FGFR3, EPHA3	848	91	20094	3.6455	0.375255	0.00395283	0.00375644
GOTERM_BP_DIRECT	GO:0007626~locomotory behavior	16	1.68067	0.000119438	SNAP25, NEGR1, CHRNA4, ELAVL4, ABAT, ESPN, SOBP, GNAO1, MEIS1, RELN, LMX1A, DLG4, MYO6, PENK, LMX1B, SLC18A2	848	117	20094	3.24045	0.397871	0.00422711	0.0040171
GOTERM_BP_DIRECT	GO:0043010~camera-type eye development	13	1.36555	0.000125344	FBN2, FOXC1, MAP3K1, IHH, GLI3, FOXP2, BMP4, MAB21L2, SLITRK6, GAS1, LMX1B, PITX2, CC2D2A	848	80	20094	3.85056	0.412787	0.00439945	0.00418088
GOTERM_BP_DIRECT	GO:0030949~positive regulation of vascular endothelial growth factor receptor signaling pathway	6	0.630252	0.000127545	BMP4, PRKCB, KDR, GRB10, TEK, FGF10	848	13	20094	10.9365	0.418253	0.00443602	0.00421562
GOTERM_BP_DIRECT	GO:0031290~retinal ganglion cell axon guidance	7	0.735294	0.000128474	ROBO2, EPHA7, SLIT1, SLIT2, EPHB2, ISL1, EPHB1	848	20	20094	8.29351	0.420544	0.00443602	0.00421562
GOTERM_BP_DIRECT	GO:0006915~apoptotic process	49	5.14706	0.000132641	NDUFA13, CDKN1B, PCSK9, HIF3A, GLI3, CASP12, FGF8, PIM2, SOX9, EPHA7, MEF2C, PEG3, PRKCB, DCC, DAPK2, DIO3, HNF1B, UNC5C, TGFBR1, TOX3, SFRP2, SMO, HAND2, DDIT4, RARB, GAS1, ALDOC, PRKD1, BRSK2, SEMA3A, ECSCR, ZFP36L1, NHLH2, WNT11, BMF, MAPK3, EGLN3, BNIP3, G0S2, NSG1, GDF6, TBX2, GULP1, VEGFA, VIL1, DAB2, KITL, STK26, FGFR3	848	652	20094	1.78082	0.430708	0.00454294	0.00431724
GOTERM_BP_DIRECT	GO:0007155~cell adhesion	46	4.83193	0.000153416	ITGA2B, NRXN3, ICAM2, NEDD9, HAPLN1, CX3CL1, PRTG, DPP4, CDH5, EFS, RELN, IBSP, PODXL, FLRT3, STAB1, EMILIN2, SVEP1, PGM5, EMB, CTNNA2, CD34, BVES, EPHB1, JAM3, FGB, POSTN, CADM3, NEGR1, ITGA4, CD93, PCDH8, LSAMP, ATP1B2, CLDN11, CD24A, MFAP4, KITL, COL8A2, CDH13, ACKR3, CNTN2, FAT3, FAT4, FREM1, SDK2, FREM2	848	602	20094	1.81064	0.478792	0.00521246	0.00495349
GOTERM_BP_DIRECT	GO:0071560~cellular response to transforming growth factor beta stimulus	12	1.2605	0.000155575	POSTN, DAB2, MEF2C, WNT5A, PENK, PDE3A, SCX, SOX9, SOX6, WNT2, TGFBR1, ZFP36L1	848	70	20094	4.06213	0.483551	0.00524386	0.00498333
GOTERM_BP_DIRECT	GO:0060045~positive regulation of cardiac muscle cell proliferation	8	0.840336	0.000159511	TGFBR3, MEF2C, HEY2, TBX20, GATA6, GATA4, WNT2, TBX2	848	29	20094	6.53676	0.492114	0.00529254	0.00502959
GOTERM_BP_DIRECT	GO:0001935~endothelial cell proliferation	8	0.840336	0.000159511	APOA1, TEK, VSTM4, FGFR3, CD34, TGFBR1, VEGFA, FGF10	848	29	20094	6.53676	0.492114	0.00529254	0.00502959
GOTERM_BP_DIRECT	GO:0070374~positive regulation of ERK1 and ERK2 cascade	24	2.52101	0.000161096	FGB, PDGFRA, DCC, ARRB1, GATA4, IGF1, EPOR, CX3CL1, VEGFA, C3, BMP4, EDNRA, FGF15, BMP2, FGF8, CXCL12, HAND2, KDR, ACKR3, TEK, FGFBP3, FGFR3, MAPK3, FGF10	848	235	20094	2.41999	0.495521	0.00530368	0.00504018
GOTERM_BP_DIRECT	GO:0032332~positive regulation of chondrocyte differentiation	7	0.735294	0.000173479	PKDCC, ZBTB16, SOX9, SOX6, GDF6, BMP6, GLI3	848	21	20094	7.89858	0.521371	0.00566742	0.00538585
GOTERM_BP_DIRECT	GO:0055007~cardiac muscle cell differentiation	9	0.945378	0.00018537	BMP4, MEF2C, BMP2, HAND2, AW551984, GATA6, GATA4, PITX2, SOX6	848	39	20094	5.46825	0.544946	0.0059811	0.00568395
GOTERM_BP_DIRECT	GO:0048704~embryonic skeletal system morphogenesis	11	1.15546	0.000186739	BMP4, MEF2C, EYA1, HOXA3, ALX3, HOXA2, HOXB2, SOX11, MDFI, GLI3, HOXA4	848	60	20094	4.34422	0.547585	0.0059811	0.00568395
GOTERM_BP_DIRECT	GO:0003344~pericardium morphogenesis	5	0.52521	0.000191525	DLL4, WNT5A, TBX20, BMP7, BMP5	848	8	20094	14.8098	0.55669	0.0059811	0.00568395
GOTERM_BP_DIRECT	GO:0035385~Roundabout signaling pathway	5	0.52521	0.000191525	ROBO2, MIR218-1, SLIT3, SLIT2, ROBO1	848	8	20094	14.8098	0.55669	0.0059811	0.00568395
GOTERM_BP_DIRECT	GO:0060413~atrial septum morphogenesis	6	0.630252	0.00019153	SMO, HEY2, TBX20, GATA4, ISL1, CFC1	848	14	20094	10.1553	0.5567	0.0059811	0.00568395
GOTERM_BP_DIRECT	GO:0001945~lymph vessel development	6	0.630252	0.00019153	FOXC1, TMEM204, KDR, SVEP1, PROX1, NR2F2	848	14	20094	10.1553	0.5567	0.0059811	0.00568395
GOTERM_BP_DIRECT	GO:0009880~embryonic pattern specification	8	0.840336	0.000200546	TFAP2A, MEIS1, LHX1, ZBTB16, IHH, MEIS2, BMP7, FGF10	848	30	20094	6.31887	0.573356	0.00617189	0.00586525
GOTERM_BP_DIRECT	GO:0048738~cardiac muscle tissue development	8	0.840336	0.000200546	RBP4, MYL7, GATA6, GATA4, PITX2, BMP7, BMP5, TBX2	848	30	20094	6.31887	0.573356	0.00617189	0.00586525
GOTERM_BP_DIRECT	GO:0033077~T cell differentiation in thymus	10	1.05042	0.000212959	STAT5B, MAFB, PRKDC, RABL3, RORC, FZD8, WNT1, MR1, GLI3, ZFP36L1	848	50	20094	4.73915	0.595268	0.00650673	0.00618346
GOTERM_BP_DIRECT	GO:0007368~determination of left/right symmetry	13	1.36555	0.000225833	FOXF1, WNT5A, RFX3, PCSK5, CFC1, BICC1, FGF8, SMO, DAAM2, NPHP3, PITX2, CC2D2A, FGF10	848	85	20094	3.62406	0.616808	0.00685079	0.00651043
GOTERM_BP_DIRECT	GO:0048665~neuron fate specification	7	0.735294	0.000230073	FOXA1, EYA1, NTRK3, SOX9, ASCL1, ISL1, FOXA2	848	22	20094	7.53956	0.623648	0.00688112	0.00653925
GOTERM_BP_DIRECT	GO:0010463~mesenchymal cell proliferation	7	0.735294	0.000230073	WNT11, HAND2, WNT5A, KDR, MSX1, SOX9, WNT2	848	22	20094	7.53956	0.623648	0.00688112	0.00653925
GOTERM_BP_DIRECT	GO:0010629~negative regulation of gene expression	33	3.46639	0.000237129	PRKAA2, PLAG1, ZFP503, GATA4, ROBO1, DLL4, STC2, HEY2, KDR, SLIT3, SOX9, SLIT2, CD34, BBS4, EPM2A, MIR218-1, MEF2C, SOX11, IGF1, UPK3B, VEGFA, APLN, TGFBR3, BMP4, OCLN, FGF15, BMP2, SFRP2, SMO, HAND2, APLNR, FGFR3, RBMS3	848	387	20094	2.02057	0.634762	0.00704257	0.00669268
GOTERM_BP_DIRECT	GO:0002009~morphogenesis of an epithelium	8	0.840336	0.000249693	CAR2, HHEX, FRAS1, WNT5A, SOX9, FGFR3, TBX4, FREM2	848	31	20094	6.11503	0.653744	0.0073642	0.00699833
GOTERM_BP_DIRECT	GO:0045666~positive regulation of neuron differentiation	15	1.57563	0.000260721	FOXA1, MEF2C, IRX3, SOX11, GDF6, ASCL1, BMP7, BMP6, BMP4, PCP4, BMP2, LIN28A, CXCL12, NKX6-1, FOXA2	848	112	20094	3.17354	0.669592	0.00763643	0.00725703
GOTERM_BP_DIRECT	GO:0030326~embryonic limb morphogenesis	11	1.15546	0.00028249	FBN2, BMP4, FRAS1, ZBTB16, WNT5A, LMX1B, MSX1, BMP7, TBX4, PBX1, GLI3	848	63	20094	4.13735	0.698777	0.00821736	0.0078091
GOTERM_BP_DIRECT	GO:0033563~dorsal/ventral axon guidance	4	0.420168	0.000289156	FGF8, DCC, SLIT1, SLIT2	848	4	20094	23.6958	0.707188	0.00835406	0.00793901
GOTERM_BP_DIRECT	GO:0007219~Notch signaling pathway	16	1.68067	0.000298981	FOXA1, FOXC1, CDKN1B, HNF1B, ASCL1, TBX2, DLL4, HHEX, BMP2, RCAN2, HEY2, SNAI2, SOX9, MAML3, FAT4, FOXA2	848	127	20094	2.98529	0.719158	0.00855794	0.00813277
GOTERM_BP_DIRECT	GO:0009948~anterior/posterior axis specification	7	0.735294	0.000300243	BMP4, CDX2, LHX1, HEY2, GPC3, CER1, WNT3	848	23	20094	7.21175	0.72066	0.00855794	0.00813277
GOTERM_BP_DIRECT	GO:0048013~ephrin receptor signaling pathway	8	0.840336	0.000308082	EFNA1, EPHA7, EFNA2, EFNB3, EPHB2, EPHB1, EPHA3, CDK5R1	848	32	20094	5.92394	0.729809	0.00872284	0.00828947
GOTERM_BP_DIRECT	GO:0045880~positive regulation of smoothened signaling pathway	9	0.945378	0.000318038	FOXA1, TTC23, SCUBE1, INTU, SMO, IHH, GPC3, GAS1, FOXA2	848	42	20094	5.07766	0.740999	0.00894508	0.00850067
GOTERM_BP_DIRECT	GO:0061549~sympathetic ganglion development	5	0.52521	0.000333239	NRP2, FZD3, SEMA3A, INSM1, ASCL1	848	9	20094	13.1643	0.757196	0.0092501	0.00879054
GOTERM_BP_DIRECT	GO:0060485~mesenchyme development	5	0.52521	0.000333239	BMP2, ITGA4, HAND2, HAND1, BMP7	848	9	20094	13.1643	0.757196	0.0092501	0.00879054
GOTERM_BP_DIRECT	GO:2000648~positive regulation of stem cell proliferation	10	1.05042	0.000336485	FGF8, TLX1, WNT5A, HOXA3, KDR, HMGA2, SOX11, SOX9, PBX1, FGF10	848	53	20094	4.4709	0.760522	0.00927957	0.00881854
GOTERM_BP_DIRECT	GO:0030199~collagen fibril organization	10	1.05042	0.000388891	FOXC1, ADAMTS2, COL3A1, COL2A1, SFRP2, LUM, SCX, LMX1B, ADAMTS12, TGFBR1	848	54	20094	4.3881	0.808322	0.0106033	0.0100765
GOTERM_BP_DIRECT	GO:0061053~somite development	6	0.630252	0.000389477	WNT11, SMO, FRZB, WNT5A, IHH, SOX11	848	16	20094	8.88591	0.808799	0.0106033	0.0100765
GOTERM_BP_DIRECT	GO:0032355~response to estradiol	15	1.57563	0.000448745	FOXA1, STAT5B, ARNT2, RAMP2, POSTN, CDKN1B, IHH, OPRL1, NR2F2, BMP7, SLC6A4, MMP15, PENK, APOB, FGF10	848	118	20094	3.01217	0.851363	0.012139	0.0115359
GOTERM_BP_DIRECT	GO:0032526~response to retinoic acid	11	1.15546	0.000471046	CYP26A1, RBP4, TIE1, GATA6, CTSH, GATA4, TEK, ASCL1, MEST, BMP6, TBX2	848	67	20094	3.89035	0.864801	0.0126616	0.0120326
GOTERM_BP_DIRECT	GO:0048593~camera-type eye morphogenesis	7	0.735294	0.000490114	BMP4, COL8A2, EPHB2, BMP7, EPHB1, GLI3, VEGFA	848	25	20094	6.63481	0.875322	0.0130913	0.0124409
GOTERM_BP_DIRECT	GO:0070365~hepatocyte differentiation	6	0.630252	0.000532706	HHEX, FRZB, HNF4A, HNF1B, PROX1, WNT1	848	17	20094	8.36321	0.895963	0.01414	0.0134375
GOTERM_BP_DIRECT	GO:0060385~axonogenesis involved in innervation	5	0.52521	0.000536887	EDNRA, ITGA4, COL25A1, SEMA3A, FGFR3	848	10	20094	11.8479	0.897795	0.0141625	0.0134589
GOTERM_BP_DIRECT	GO:0031016~pancreas development	8	0.840336	0.000551382	HHEX, FOXF1, GATA6, IHH, HNF1B, MEIS2, ISL1, FGF10	848	35	20094	5.41617	0.9039	0.0144551	0.0137369
GOTERM_BP_DIRECT	GO:0016477~cell migration	27	2.83613	0.000555655	FOXC1, ENPEP, NEDD9, ADAMTS12, ABR, EFS, RELN, PODXL, GPC3, KDR, GPC2, SVEP1, CTNNA2, GPC6, JAM3, PDGFRA, ITGA4, WNT5A, VEGFA, EFNA1, TGFBR3, CD24A, BAMBI, SPATA13, SNAI2, INSM1, EPHA3	848	305	20094	2.09766	0.905629	0.0144777	0.0137584
GOTERM_BP_DIRECT	GO:0010976~positive regulation of neuron projection development	19	1.9958	0.000580031	NTRK2, NEGR1, DYNLT1C, DCC, NTRK3, WNT5A, ATP1B2, EPOR, CX3CL1, RGMA, BMP4, CD24A, PCP4, RELN, GPC2, ROR1, PRKD1, TOX, EPHA3	848	179	20094	2.51519	0.914915	0.0150207	0.0142744
GOTERM_BP_DIRECT	GO:0009790~embryo development	11	1.15546	0.00059878	BMP2, RBP4, TPI1, CDX2, WNT5A, IHH, EPOR, TGFBR1, DLK1, FOXP2, AMOT	848	69	20094	3.77758	0.921431	0.0154122	0.0146465
GOTERM_BP_DIRECT	GO:0003171~atrioventricular valve development	4	0.420168	0.000700164	HEY2, TBX20, APLNR, PITX2	848	5	20094	18.9566	0.948934	0.0179132	0.0170233
GOTERM_BP_DIRECT	GO:0048566~embryonic digestive tract development	6	0.630252	0.00071215	PKDCC, FOXF1, RARB, PCSK5, GLI3, FGF10	848	18	20094	7.89858	0.95147	0.0181108	0.017211
GOTERM_BP_DIRECT	GO:2001214~positive regulation of vasculogenesis	5	0.52521	0.000815602	RAMP2, KDR, ASB4, CD34, RIN2	848	11	20094	10.7708	0.968736	0.0204962	0.0194779
GOTERM_BP_DIRECT	GO:0060174~limb bud formation	5	0.52521	0.000815602	COL2A1, SOX11, SOX9, WNT3, FGF10	848	11	20094	10.7708	0.968736	0.0204962	0.0194779
GOTERM_BP_DIRECT	GO:0021987~cerebral cortex development	12	1.2605	0.00086551	EOMES, NTRK2, BBS1, COL3A1, RELN, SMO, LHX2, BNIP3, FAT4, ASCL1, BBS4, FOXP2	848	85	20094	3.34528	0.974712	0.0216225	0.0205482
GOTERM_BP_DIRECT	GO:0043065~positive regulation of apoptotic process	31	3.2563	0.000883329	FOXA1, TNFAIP8, PRKDC, GATA6, LPAR1, LGALS2, LDHA, WNT11, CASP12, RASSF2, FRZB, EMILIN2, BMF, SLIT2, EGLN1, UNC13B, EPHA7, MAP3K1, BNIP3, DAPK2, NTRK3, ZBTB16, HMGA2, UNC5C, BMP7, TGFBR1, BMP4, BMP2, SFRP2, RARB, RNF122	848	383	20094	1.91793	0.976556	0.0219386	0.0208486
GOTERM_BP_DIRECT	GO:0014898~cardiac muscle hypertrophy in response to stress	6	0.630252	0.000933188	MEF2C, HEY2, GATA6, GATA4, KLF15, MYH7	848	19	20094	7.48287	0.981034	0.0229776	0.0218361
GOTERM_BP_DIRECT	GO:0090103~cochlea morphogenesis	7	0.735294	0.000935985	FZD2, EYA1, FRZB, WNT5A, SOX9, POU3F4, TBX2	848	28	20094	5.92394	0.981258	0.0229776	0.0218361
GOTERM_BP_DIRECT	GO:0060348~bone development	12	1.2605	0.00095541	SMPD3, BMP4, BMP2, PRPSAP2, FGF8, COL2A1, OGN, SPNS2, RARB, SMAD9, WNT1, FGFR3	848	86	20094	3.30638	0.982743	0.0233197	0.0221611
GOTERM_BP_DIRECT	GO:0043066~negative regulation of apoptotic process	46	4.83193	0.00098538	CDKN1B, PRKAA2, PRKDC, GATA6, IHH, TWIST2, SCX, ARRB1, GATA4, ASCL1, SH3RF1, CX3CL1, GLI3, EDNRA, WNT11, CD59A, FGF8, EEF2K, KDR, CTSH, SOX9, PIM2, MSX1, WNT1, TFAP2A, ARNT2, STAT5B, OPN3, BNIP3, WNT5A, HMGA2, HNF1B, IGF1, TGFBR1, VEGFA, BMP4, DAB2, ACTC1, SMO, KITL, HAND2, PDE3A, SNAI2, GAS1, GHRL, TEK	848	657	20094	1.65906	0.984808	0.0239138	0.0227257
GOTERM_BP_DIRECT	GO:0010862~positive regulation of pathway-restricted SMAD protein phosphorylation	9	0.945378	0.001075	GDF10, BMP4, DAB2, BMP2, GDF6, BMP7, BMP6, TGFBR1, BMP5	848	50	20094	4.26524	0.989621	0.0259318	0.0246434
GOTERM_BP_DIRECT	GO:0001708~cell fate specification	8	0.840336	0.00108949	EOMES, SMO, TBX20, IHH, SOX9, TBX4, FOXA2, TBX2	848	39	20094	4.86067	0.990241	0.0259318	0.0246434
GOTERM_BP_DIRECT	GO:0030901~midbrain development	8	0.840336	0.00108949	FZD3, TAL2, LMX1A, WNT5A, SMAD9, LMX1B, MSX1, WNT1	848	39	20094	4.86067	0.990241	0.0259318	0.0246434
GOTERM_BP_DIRECT	GO:0043524~negative regulation of neuron apoptotic process	19	1.9958	0.00109509	TFAP2A, DRAXIN, NTRK2, MEF2C, PCDHGC4, ARRB1, ISL1, EPOR, VEGFA, FOXQ1, TOX3, NRBP2, PCP4, FGF8, SYNGAP1, SMO, NTF3, KDR, SNCB	848	189	20094	2.38211	0.990471	0.0259318	0.0246434
GOTERM_BP_DIRECT	GO:0010595~positive regulation of endothelial cell migration	10	1.05042	0.00109906	BMP4, SMOC2, ADORA2B, WNT5A, KDR, TEK, PRKD1, PROX1, RIN2, VEGFA	848	62	20094	3.8219	0.99063	0.0259318	0.0246434
GOTERM_BP_DIRECT	GO:0007165~signal transduction	82	8.61345	0.00117761	PDE3B, IRS4, CBLC, ARRB1, PTH1R, OLFML2A, RERG, SMPD3, RGS5, HHEX, EDNRA, SYNGAP1, RGS3, RASSF2, RASSF4, PDE4B, GRB10, LEPR, PLCE1, PLXNC1, SOX9, CD34, WNT5B, STARD8, WNT5A, SH2D3C, UNC5C, TGFBR1, SMO, ADORA2B, APLNR, SPARCL1, PPP1R12B, RIN2, ENPEP, CALCRL, PDE1C, GIPR, CHRNA4, PDE1A, LPAR1, ARHGAP19, OPRL1, ARHGAP18, RASIP1, ABR, GNG10, WNT11, GPR153, SCUBE1, GNG2, OLFML1, GNG8, WNT1, WNT3, REM2…	848	1368	20094	1.42036	0.993291	0.0275996	0.0262284
GOTERM_BP_DIRECT	GO:1904936~interneuron migration	5	0.52521	0.00118275	RELN, NR2F1, EVX1, FAT3, NR2F2	848	12	20094	9.87323	0.993436	0.0275996	0.0262284
GOTERM_BP_DIRECT	GO:0048856~anatomical structure development	10	1.05042	0.00123516	TFAP2A, BMP4, EYA1, EYA2, HNF4A, NR2F1, SPARCL1, NR2F2, CFC1, GLI3	848	63	20094	3.76123	0.994747	0.0286651	0.027241
GOTERM_BP_DIRECT	GO:0060976~coronary vasculature development	8	0.840336	0.00127324	TGFBR3, BMP4, APLNR, GPC3, PCSK5, CFC1, ROBO1, APLN	848	40	20094	4.73915	0.995532	0.0293884	0.0279283
GOTERM_BP_DIRECT	GO:0050731~positive regulation of peptidyl-tyrosine phosphorylation	14	1.47059	0.00131241	PDGFRA, IGF2, IGF1, BMP6, VEGFA, EFNA1, CD24A, FGF8, RELN, KITL, NTF3, ENPP2, FGFR3, FGF10	848	117	20094	2.83539	0.996218	0.0301288	0.0286319
GOTERM_BP_DIRECT	GO:0042493~response to drug	27	2.83613	0.00134608	CDKN1B, GATA6, GSTT1, ABAT, ARRB1, GATA4, ENO3, SLC8A1, SLC6A4, HSD11B2, LDHA, DPYSL2, MYO6, KDR, NKX6-1, FZD3, HMGCS1, PRKCB, IGF2, HNF1B, SRP68, GNAO1, ACTC1, SFRP2, LCK, SST, PDE3A	848	324	20094	1.97465	0.996722	0.0307356	0.0292086
GOTERM_BP_DIRECT	GO:0003402~planar cell polarity pathway involved in axis elongation	4	0.420168	0.0013564	WNT11, SFRP2, SFRP5, WNT5A	848	6	20094	15.7972	0.996863	0.0308054	0.0292749
GOTERM_BP_DIRECT	GO:0021772~olfactory bulb development	7	0.735294	0.00137304	EOMES, EFNA2, LHX2, DPYSL2, SEMA3A, SLIT1, SLIT2	848	30	20094	5.52901	0.997078	0.0308535	0.0293206
GOTERM_BP_DIRECT	GO:0030878~thyroid gland development	7	0.735294	0.00137304	EDNRA, HHEX, FGF8, THRA, HOXA3, MAPK3, FGF10	848	30	20094	5.52901	0.997078	0.0308535	0.0293206
GOTERM_BP_DIRECT	GO:0030308~negative regulation of cell growth	15	1.57563	0.00147442	NDUFA13, CDKN1B, RERG, DAB2, WNT11, SFRP2, SOX17, FRZB, HNF4A, DACT3, GAS1, SLIT3, MSX1, SLIT2, VGLL4	848	133	20094	2.67245	0.998101	0.0329168	0.0312814
GOTERM_BP_DIRECT	GO:0002027~regulation of heart rate	8	0.840336	0.00148036	POPDC2, EDNRA, SEMA3A, HRC, BVES, SLC8A1, CACNA1G, MYH7	848	41	20094	4.62356	0.998149	0.0329168	0.0312814
GOTERM_BP_DIRECT	GO:0030111~regulation of Wnt signaling pathway	6	0.630252	0.00152266	SFRP2, SFRP5, HNF1B, AXIN2, KLF15, MDFI	848	21	20094	6.77022	0.998453	0.0336809	0.0320076
GOTERM_BP_DIRECT	GO:0007417~central nervous system development	14	1.47059	0.00153341	ARNT2, ZBTB16, MSI1, GLI3, HAPLN1, CYP26A1, RELN, COL2A1, SMO, LMX1A, B3GNT5, TLX1, SOX9, SOX6	848	119	20094	2.78774	0.998522	0.033743	0.0320665
GOTERM_BP_DIRECT	GO:0006468~protein phosphorylation	45	4.72689	0.0016201	RNASEL, BRSK2, PKDCC, PRKAA2, PRKDC, RORC, MYLK, NRBP2, EDNRA, WNT11, EEF2K, KDR, SOX9, PIM2, EPHB2, EPHB1, PDK2, MAPK4, MAPK3, PDGFRA, NTRK2, EPHA7, MAP3K1, PRKCB, TIE1, DAPK2, NTRK3, WNT5A, HUNK, SMAD9, MAPK12, TGFBR1, MAPK10, BMP2, LCK, PRKRA, STK26, WNK2, ROR1, PRKD1, TEK, CDK14, FGFR3, CAMK1G, EPHA3	848	655	20094	1.62795	0.998978	0.0354669	0.0337048
GOTERM_BP_DIRECT	GO:0097475~motor neuron migration	5	0.52521	0.00165173	FZD3, RELN, TBX20, ASCL1, VEGFA	848	13	20094	9.11375	0.999107	0.0357902	0.0340121
GOTERM_BP_DIRECT	GO:2000678~negative regulation of transcription regulatory region DNA binding	5	0.52521	0.00165173	PER2, LHX2, HEY2, SOX11, MSX1	848	13	20094	9.11375	0.999107	0.0357902	0.0340121
GOTERM_BP_DIRECT	GO:0050796~regulation of insulin secretion	8	0.840336	0.00171283	PER2, SLC16A1, RFX6, HNF4A, PDE3B, RFX3, NKX6-1, SYT7	848	42	20094	4.51348	0.999311	0.0369258	0.0350913
GOTERM_BP_DIRECT	GO:0060395~SMAD protein signal transduction	11	1.15546	0.00191432	GDF10, BMP4, BMP2, HNF4A, SMAD9, GATA4, AFP, GDF6, BMP7, BMP6, BMP5	848	80	20094	3.25817	0.999708	0.0410612	0.0390212
GOTERM_BP_DIRECT	GO:0021983~pituitary gland development	7	0.735294	0.00195062	BMP4, HMGA2, MSX1, PITX2, PITX1, ISL1, FGF10	848	32	20094	5.18345	0.99975	0.0412154	0.0391678
GOTERM_BP_DIRECT	GO:0060038~cardiac muscle cell proliferation	7	0.735294	0.00195062	TGFBR3, FOXC1, HEY2, GATA6, GATA4, WNT2, 2810429I04RIK	848	32	20094	5.18345	0.99975	0.0412154	0.0391678
GOTERM_BP_DIRECT	GO:2000179~positive regulation of neural precursor cell proliferation	7	0.735294	0.00195062	DLL4, SMO, LHX2, INSM1, PROX1, ASCL1, TOX	848	32	20094	5.18345	0.99975	0.0412154	0.0391678
GOTERM_BP_DIRECT	GO:0042060~wound healing	13	1.36555	0.00214603	PDGFRA, POSTN, MAP3K1, WNT5B, WNT5A, GATA4, IGF1, GLI3, CX3CL1, DCN, COL3A1, BC024139, FGF10	848	109	20094	2.8261	0.999891	0.0451197	0.0428781
GOTERM_BP_DIRECT	GO:0046622~positive regulation of organ growth	5	0.52521	0.00223581	FGF8, SMO, HLX, IGF2, CACNA2D2	848	14	20094	8.46277	0.999926	0.0460826	0.0437931
GOTERM_BP_DIRECT	GO:0060317~cardiac epithelial to mesenchymal transition	5	0.52521	0.00223581	TGFBR3, BMP2, HEY2, WNT2, TGFBR1	848	14	20094	8.46277	0.999926	0.0460826	0.0437931
GOTERM_BP_DIRECT	GO:0003197~endocardial cushion development	5	0.52521	0.00223581	BMP4, FOXF1, GATA4, RBM24, EPHA3	848	14	20094	8.46277	0.999926	0.0460826	0.0437931
GOTERM_BP_DIRECT	GO:0003215~cardiac right ventricle morphogenesis	5	0.52521	0.00223581	HAND2, HEY2, TBX20, GATA4, ISL1	848	14	20094	8.46277	0.999926	0.0460826	0.0437931
GOTERM_BP_DIRECT	GO:0048645~animal organ formation	4	0.420168	0.00229939	TLX1, GATA6, HOXA3, FGF10	848	7	20094	13.5404	0.999943	0.0460826	0.0437931
GOTERM_BP_DIRECT	GO:0072177~mesonephric duct development	4	0.420168	0.00229939	WNT11, LHX1, GREB1L, HNF1B	848	7	20094	13.5404	0.999943	0.0460826	0.0437931
GOTERM_BP_DIRECT	GO:0060028~convergent extension involved in axis elongation	4	0.420168	0.00229939	WNT11, SFRP2, SFRP5, WNT5A	848	7	20094	13.5404	0.999943	0.0460826	0.0437931
GOTERM_BP_DIRECT	GO:0036305~ameloblast differentiation	4	0.420168	0.00229939	BMP4, BMP2, FST, BMP7	848	7	20094	13.5404	0.999943	0.0460826	0.0437931
GOTERM_BP_DIRECT	GO:2001240~negative regulation of extrinsic apoptotic signaling pathway in absence of ligand	7	0.735294	0.00230033	COL2A1, EYA1, EYA2, GAS1, SNAI2, CX3CL1, FGF10	848	33	20094	5.02637	0.999943	0.0460826	0.0437931
GOTERM_BP_DIRECT	GO:0010719~negative regulation of epithelial to mesenchymal transition	7	0.735294	0.00230033	EFNA1, TGFBR3, FOXA1, SFRP2, DACT3, FOXA2, VEGFA	848	33	20094	5.02637	0.999943	0.0460826	0.0437931
GOTERM_BP_DIRECT	GO:0035264~multicellular organism growth	15	1.57563	0.00239506	PKDCC, PLAG1, H3F3A, IHH, XPA, IGF1, DLK1, ZFP36L1, SMPD3, HHEX, COL3A1, TAL2, SMO, SLITRK6, RARB	848	140	20094	2.53883	0.999962	0.0477551	0.0453825
GOTERM_BP_DIRECT	GO:0048538~thymus development	9	0.945378	0.00255462	MAFB, PRKDC, LMO4, HAND2, HOXA3, PBX1, TGFBR1, MAPK3, FGF10	848	57	20094	3.74143	0.999981	0.0506984	0.0481796
GOTERM_BP_DIRECT	GO:0008045~motor neuron axon guidance	7	0.735294	0.00269521	FGF8, CXCL12, LHX1, SEMA3A, SLIT1, HOXA2, SLIT2	848	34	20094	4.87854	0.999989	0.0532398	0.0505947
GOTERM_BP_DIRECT	GO:0035914~skeletal muscle cell differentiation	9	0.945378	0.00285613	EOMES, EGR1, MEF2C, SNW1, PLAGL1, SCX, SMYD1, SOX11, GATA4	848	58	20094	3.67693	0.999995	0.0558985	0.0531213
GOTERM_BP_DIRECT	GO:0070371~ERK1 and ERK2 cascade	9	0.945378	0.00285613	KDR, GRB10, CTSH, IGF1, SOX9, FGFR3, ZFP36L1, MAPK3, FGF10	848	58	20094	3.67693	0.999995	0.0558985	0.0531213
GOTERM_BP_DIRECT	GO:0048536~spleen development	8	0.840336	0.00293784	PRKDC, TLX1, TCF21, PITX2, PBX1, CFC1, NKX2-3, FGF10	848	46	20094	4.121	0.999996	0.0566517	0.0538372
GOTERM_BP_DIRECT	GO:0021819~layer formation in cerebral cortex	5	0.52521	0.00294797	COL3A1, RELN, DCX, GLI3, CDK5R1	848	15	20094	7.89858	0.999996	0.0566517	0.0538372
GOTERM_BP_DIRECT	GO:0060347~heart trabecula formation	5	0.52521	0.00294797	EGLN1, TGFBR3, RBP4, HEY2, TEK	848	15	20094	7.89858	0.999996	0.0566517	0.0538372
GOTERM_BP_DIRECT	GO:0003184~pulmonary valve morphogenesis	5	0.52521	0.00294797	ROBO2, BMP4, HEY2, SLIT2, ROBO1	848	15	20094	7.89858	0.999996	0.0566517	0.0538372
GOTERM_BP_DIRECT	GO:0007409~axonogenesis	13	1.36555	0.00312649	BRSK2, NRN1, WNT5A, ISL1, ZDHHC17, SYNGAP1, SLITRK6, SLIT1, SLITRK5, CNTN2, CTNNA2, SLIT2, EPHB2	848	114	20094	2.70215	0.999998	0.0597772	0.0568073
GOTERM_BP_DIRECT	GO:0048565~digestive tract development	7	0.735294	0.00313876	COL3A1, CLMP, SMO, FOXF1, FAT4, NKX2-3, FGF10	848	35	20094	4.73915	0.999998	0.0597772	0.0568073
GOTERM_BP_DIRECT	GO:0007612~learning	10	1.05042	0.0031749	JPH4, NTRK2, RELN, ELAVL4, NRXN3, CNTN2, AMPH, SORCS3, EPHB2, SLC8A2	848	72	20094	3.29108	0.999999	0.0601123	0.0571258
GOTERM_BP_DIRECT	GO:0008543~fibroblast growth factor receptor signaling pathway	9	0.945378	0.00318466	FGF5, FGF15, FGF8, FLRT3, WNT5A, FAT4, FGFR3, FGF10, TBX2	848	59	20094	3.61461	0.999999	0.0601123	0.0571258
GOTERM_BP_DIRECT	GO:0032502~developmental process	6	0.630252	0.00345781	PLVAP, HAND2, HAND1, TWIST2, SCX, TCF21	848	25	20094	5.68698	1	0.0649793	0.0617509
GOTERM_BP_DIRECT	GO:0045597~positive regulation of cell differentiation	10	1.05042	0.0034891	BMP4, BMP2, SOX17, CDX2, SMAD9, DPF3, INSM1, BMP7, ISL1, FGFR3	848	73	20094	3.24599	1	0.0652446	0.0620031
GOTERM_BP_DIRECT	GO:0007224~smoothened signaling pathway	12	1.2605	0.00351468	FOXA1, INTU, SMO, FOXF1, IHH, GPC3, GAS1, GPC2, NKX6-1, CC2D2A, GLI3, FOXA2	848	101	20094	2.81534	1	0.0652446	0.0620031
GOTERM_BP_DIRECT	GO:0055009~atrial cardiac muscle tissue morphogenesis	4	0.420168	0.0035641	TNNT2, PROX1, PITX2, WNT2	848	8	20094	11.8479	1	0.0652446	0.0620031
GOTERM_BP_DIRECT	GO:0006029~proteoglycan metabolic process	4	0.420168	0.0035641	BMP2, COL2A1, IHH, ADAMTS12	848	8	20094	11.8479	1	0.0652446	0.0620031
GOTERM_BP_DIRECT	GO:0060510~Type II pneumocyte differentiation	4	0.420168	0.0035641	GATA6, RBBP9, IGF1, FGF10	848	8	20094	11.8479	1	0.0652446	0.0620031
GOTERM_BP_DIRECT	GO:0035239~tube morphogenesis	4	0.420168	0.0035641	FOXA1, GATA6, GATA4, BMP7	848	8	20094	11.8479	1	0.0652446	0.0620031
GOTERM_BP_DIRECT	GO:0048663~neuron fate commitment	7	0.735294	0.00363454	BMP4, ZFP521, ASCL1, WNT1, ISL1, TGFBR1, GLI3	848	36	20094	4.60751	1	0.0656846	0.0624213
GOTERM_BP_DIRECT	GO:0043392~negative regulation of DNA binding	7	0.735294	0.00363454	SMO, WFIKKN1, HAND2, TWIST2, HMGA2, MSX1, MDFI	848	36	20094	4.60751	1	0.0656846	0.0624213
GOTERM_BP_DIRECT	GO:0002040~sprouting angiogenesis	7	0.735294	0.00363454	RAMP2, CDH13, RSPO3, TEK, VSTM4, RECK, VEGFA	848	36	20094	4.60751	1	0.0656846	0.0624213
GOTERM_BP_DIRECT	GO:0010467~gene expression	20	2.10084	0.00375828	EOMES, MEF2C, GATA6, FOXP2, BMP4, EDNRA, COL3A1, BMP2, MAFB, PEG13, SOX17, HOXA3, GRB10, SVEP1, LTB, SOX9, PTGDS, WNT3, BBS4, FOXA2	848	228	20094	2.07857	1	0.0675398	0.0641843
GOTERM_BP_DIRECT	GO:0010631~epithelial cell migration	5	0.52521	0.0038008	SEMA3A, WNT5A, SNAI2, PROX1, GDF6	848	16	20094	7.40492	1	0.0675398	0.0641843
GOTERM_BP_DIRECT	GO:0055008~cardiac muscle tissue morphogenesis	5	0.52521	0.0038008	EGLN1, BMP2, ACTC1, TBX20, EPOR	848	16	20094	7.40492	1	0.0675398	0.0641843
GOTERM_BP_DIRECT	GO:0001706~endoderm formation	5	0.52521	0.0038008	EOMES, SOX17, LHX1, HNF1B, GATA4	848	16	20094	7.40492	1	0.0675398	0.0641843
GOTERM_BP_DIRECT	GO:0043087~regulation of GTPase activity	11	1.15546	0.0038854	NTRK2, TRAPPC6A, SYNGAP1, DYNLT1C, RDX, PLXNC1, BVES, SBF2, EPHA3, RASIP1, RASGRP3	848	88	20094	2.96197	1	0.0687554	0.0653395
GOTERM_BP_DIRECT	GO:0042474~middle ear morphogenesis	6	0.630252	0.00413476	EDNRA, EYA1, PRKRA, GAS1, HOXA2, MSX1	848	26	20094	5.46825	1	0.0728644	0.0692443
GOTERM_BP_DIRECT	GO:0048813~dendrite morphogenesis	8	0.840336	0.00422843	SEMA3A, ELAVL4, DCX, SLITRK5, CTNNA2, VLDLR, MAPK8IP2, DACT1	848	49	20094	3.86869	1	0.0742072	0.0705204
GOTERM_BP_DIRECT	GO:0008584~male gonad development	14	1.47059	0.00465634	HMGCS1, H3F3A, WNT5A, GATA6, HMGA2, GATA4, TGFBR1, NHLH2, RBP4, SFRP2, KITL, KDR, SOX9, PITX2	848	135	20094	2.45734	1	0.0813805	0.0773374
GOTERM_BP_DIRECT	GO:0002089~lens morphogenesis in camera-type eye	5	0.52521	0.00480637	TFAP2A, MEIS1, SOX11, PROX1, FGFR3	848	17	20094	6.96934	1	0.083317	0.0791776
GOTERM_BP_DIRECT	GO:1902287~semaphorin-plexin signaling pathway involved in axon guidance	5	0.52521	0.00480637	EDNRA, NRP2, MEF2C, SEMA3A, PLXNC1	848	17	20094	6.96934	1	0.083317	0.0791776
GOTERM_BP_DIRECT	GO:0006935~chemotaxis	14	1.47059	0.00495568	ROBO2, ROBO3, PDGFRA, CMTM8, ECSCR, CX3CL1, ROBO1, AMOT, CXCL12, ENPP2, 2610528A11RIK, ACKR3, SLIT2, FGF10	848	136	20094	2.43927	1	0.0846058	0.0804024
GOTERM_BP_DIRECT	GO:2000768~positive regulation of nephron tubule epithelial cell differentiation	3	0.315126	0.00517503	CD24A, LHX1, PROM1	848	3	20094	23.6958	1	0.0846058	0.0804024
GOTERM_BP_DIRECT	GO:1903392~negative regulation of adherens junction organization	3	0.315126	0.00517503	RDX, BMP6, VEGFA	848	3	20094	23.6958	1	0.0846058	0.0804024
GOTERM_BP_DIRECT	GO:0035993~deltoid tuberosity development	3	0.315126	0.00517503	BMP4, SCX, PITX2	848	3	20094	23.6958	1	0.0846058	0.0804024
GOTERM_BP_DIRECT	GO:0061364~apoptotic process involved in luteolysis	3	0.315126	0.00517503	ROBO2, SLIT3, SLIT2	848	3	20094	23.6958	1	0.0846058	0.0804024
GOTERM_BP_DIRECT	GO:0003138~primary heart field specification	3	0.315126	0.00517503	MEF2C, WNT11, WNT5A	848	3	20094	23.6958	1	0.0846058	0.0804024
GOTERM_BP_DIRECT	GO:0072138~mesenchymal cell proliferation involved in ureteric bud development	3	0.315126	0.00517503	BMP4, BMP2, GPC3	848	3	20094	23.6958	1	0.0846058	0.0804024
GOTERM_BP_DIRECT	GO:1904948~midbrain dopaminergic neuron differentiation	4	0.420168	0.00517954	LMX1A, WNT5A, WNT1, WNT2	848	9	20094	10.5314	1	0.0846058	0.0804024
GOTERM_BP_DIRECT	GO:0060426~lung vasculature development	4	0.420168	0.00517954	FOXF1, TCF21, IGF1, VEGFA	848	9	20094	10.5314	1	0.0846058	0.0804024
GOTERM_BP_DIRECT	GO:0003310~pancreatic A cell differentiation	4	0.420168	0.00517954	RFX6, GATA6, INSM1, NKX6-1	848	9	20094	10.5314	1	0.0846058	0.0804024
GOTERM_BP_DIRECT	GO:0061032~visceral serous pericardium development	4	0.420168	0.00517954	TGFBR3, ITGA4, HAND2, EPOR	848	9	20094	10.5314	1	0.0846058	0.0804024
GOTERM_BP_DIRECT	GO:0060575~intestinal epithelial cell differentiation	4	0.420168	0.00517954	CDX2, GATA6, GATA4, SOX9	848	9	20094	10.5314	1	0.0846058	0.0804024
GOTERM_BP_DIRECT	GO:0048935~peripheral nervous system neuron development	4	0.420168	0.00517954	NTRK2, HAND2, ASCL1, ISL1	848	9	20094	10.5314	1	0.0846058	0.0804024
GOTERM_BP_DIRECT	GO:0001936~regulation of endothelial cell proliferation	4	0.420168	0.00517954	BMP4, TIE1, KDR, TEK	848	9	20094	10.5314	1	0.0846058	0.0804024
GOTERM_BP_DIRECT	GO:0042473~outer ear morphogenesis	4	0.420168	0.00517954	EYA1, PRKRA, GAS1, MAPK3	848	9	20094	10.5314	1	0.0846058	0.0804024
GOTERM_BP_DIRECT	GO:0034504~protein localization to nucleus	8	0.840336	0.00530068	BMP4, HHEX, SMO, ZBTB16, XPA, MSX1, SOX9, BMP7	848	51	20094	3.71698	1	0.0859237	0.0816548
GOTERM_BP_DIRECT	GO:0007157~heterophilic cell-cell adhesion via plasma membrane cell adhesion molecules	8	0.840336	0.00530068	PTPRD, CRB2, CD24A, CADM3, ITGA4, HMCN1, FAT4, CBLN1	848	51	20094	3.71698	1	0.0859237	0.0816548
GOTERM_BP_DIRECT	GO:0014068~positive regulation of phosphatidylinositol 3-kinase signaling	10	1.05042	0.00544318	NTRK2, RELN, NTRK3, KDR, ROR1, IGF1, TEK, SOX9, DCN, VEGFA	848	78	20094	3.03792	1	0.0878981	0.0835311
GOTERM_BP_DIRECT	GO:0060349~bone morphogenesis	7	0.735294	0.00547132	TFAP2A, SFRP2, COL9A1, SP5, HAS2, MSX1, FGFR3	848	39	20094	4.25308	1	0.0880178	0.0836449
GOTERM_BP_DIRECT	GO:0008016~regulation of heart contraction	6	0.630252	0.00576323	GNAO1, THRA, TNNT2, HRC, CACNA2D2, TBX2	848	28	20094	5.07766	1	0.0920166	0.0874451
GOTERM_BP_DIRECT	GO:0036342~post-anal tail morphogenesis	6	0.630252	0.00576323	FZD3, SFRP2, SFRP5, WNT5A, SP5, FGFR3	848	28	20094	5.07766	1	0.0920166	0.0874451
GOTERM_BP_DIRECT	GO:0003203~endocardial cushion morphogenesis	5	0.52521	0.00597615	BMP2, TBX20, SOX9, ISL1, TBX2	848	18	20094	6.58215	1	0.0943521	0.0896644
GOTERM_BP_DIRECT	GO:0048715~negative regulation of oligodendrocyte differentiation	5	0.52521	0.00597615	BMP4, LINGO1, TMEM98, DAAM2, NKX6-1	848	18	20094	6.58215	1	0.0943521	0.0896644
GOTERM_BP_DIRECT	GO:0048485~sympathetic nervous system development	5	0.52521	0.00597615	TFAP2A, EDNRA, HAND2, SOX11, ASCL1	848	18	20094	6.58215	1	0.0943521	0.0896644
GOTERM_BP_DIRECT	GO:0007369~gastrulation	7	0.735294	0.00621216	EOMES, CRB2, SOX17, APLNR, CFC1, CER1, APLN	848	40	20094	4.14676	1	0.0969965	0.0921775
GOTERM_BP_DIRECT	GO:0048701~embryonic cranial skeleton morphogenesis	7	0.735294	0.00621216	TFAP2A, BMP4, PDGFRA, TWIST2, ALX3, GAS1, TGFBR1	848	40	20094	4.14676	1	0.0969965	0.0921775
GOTERM_BP_DIRECT	GO:0001707~mesoderm formation	7	0.735294	0.00621216	EOMES, CRB2, BMP4, HAND1, SCX, BMP7, WNT3	848	40	20094	4.14676	1	0.0969965	0.0921775
GOTERM_BP_DIRECT	GO:0048568~embryonic organ development	8	0.840336	0.00656484	HHEX, SMO, SOX17, PBX3, UTY, PBX1, GLI3, ZFP36L1	848	53	20094	3.57672	1	0.102128	0.0970539
GOTERM_BP_DIRECT	GO:0050804~modulation of synaptic transmission	11	1.15546	0.00669313	PTPRD, GRIA1, ABR, RELN, GRIK5, PCDH8, NTF3, GRIK4, EPHB1, DNM1, GRIA4	848	95	20094	2.74372	1	0.103135	0.0980107
GOTERM_BP_DIRECT	GO:0042744~hydrogen peroxide catabolic process	6	0.630252	0.0067267	HBB-Y, GPX3, HBA-X, APOA4, HBA-A1, HBB-BH1	848	29	20094	4.90257	1	0.103135	0.0980107
GOTERM_BP_DIRECT	GO:0035924~cellular response to vascular endothelial growth factor stimulus	6	0.630252	0.0067267	DLL4, RAMP2, KDR, GAS1, PRKD1, VEGFA	848	29	20094	4.90257	1	0.103135	0.0980107
GOTERM_BP_DIRECT	GO:0001894~tissue homeostasis	6	0.630252	0.0067267	COL3A1, COL2A1, COL9A1, SCX, SOX9, CD34	848	29	20094	4.90257	1	0.103135	0.0980107
GOTERM_BP_DIRECT	GO:0007492~endoderm development	7	0.735294	0.00702332	EOMES, BMP4, HHEX, SOX17, LHX1, HNF1B, CFC1	848	41	20094	4.04562	1	0.106116	0.100844
GOTERM_BP_DIRECT	GO:0060008~Sertoli cell differentiation	4	0.420168	0.00716924	SCX, TCF21, GATA4, SOX9	848	10	20094	9.4783	1	0.106116	0.100844
GOTERM_BP_DIRECT	GO:0048541~Peyer's patch development	4	0.420168	0.00716924	STAT5B, RORC, TOX, NKX2-3	848	10	20094	9.4783	1	0.106116	0.100844
GOTERM_BP_DIRECT	GO:0046850~regulation of bone remodeling	4	0.420168	0.00716924	LEPR, FGFR3, DLK1, SYT7	848	10	20094	9.4783	1	0.106116	0.100844
GOTERM_BP_DIRECT	GO:0036302~atrioventricular canal development	4	0.420168	0.00716924	TBX20, HAS2, GATA4, TBX2	848	10	20094	9.4783	1	0.106116	0.100844
GOTERM_BP_DIRECT	GO:0072112~glomerular visceral epithelial cell differentiation	4	0.420168	0.00716924	CD24A, EDNRA, PROM1, KLF15	848	10	20094	9.4783	1	0.106116	0.100844
GOTERM_BP_DIRECT	GO:0060710~chorio-allantoic fusion	4	0.420168	0.00716924	ITGA4, BMP7, BMP5, ZFP36L1	848	10	20094	9.4783	1	0.106116	0.100844
GOTERM_BP_DIRECT	GO:0060290~transdifferentiation	4	0.420168	0.00716924	MEF2C, GATA4, INSM1, CD34	848	10	20094	9.4783	1	0.106116	0.100844
GOTERM_BP_DIRECT	GO:0048382~mesendoderm development	4	0.420168	0.00716924	EOMES, LHX1, FOXA2, ZFP36L1	848	10	20094	9.4783	1	0.106116	0.100844
GOTERM_BP_DIRECT	GO:0007160~cell-matrix adhesion	11	1.15546	0.00719741	FGB, SNED1, COL3A1, ITGA4, ITGA2B, CNTN2, TEK, ADAMTS12, FREM1, CD34, JAM3	848	96	20094	2.71514	1	0.106116	0.100844
GOTERM_BP_DIRECT	GO:0016358~dendrite development	8	0.840336	0.00727497	BBS1, RELN, SYNGAP1, DYNLT1C, MYO6, FAT3, GHRL, BBS4	848	54	20094	3.51048	1	0.106116	0.100844
GOTERM_BP_DIRECT	GO:0048546~digestive tract morphogenesis	5	0.52521	0.00732094	SFRP2, SFRP5, WNT5A, FGFR3, CFC1	848	19	20094	6.23572	1	0.106116	0.100844
GOTERM_BP_DIRECT	GO:0021542~dentate gyrus development	5	0.52521	0.00732094	RELN, LMX1A, SMO, TMEM108, PROX1	848	19	20094	6.23572	1	0.106116	0.100844
GOTERM_BP_DIRECT	GO:0043951~negative regulation of cAMP-mediated signaling	5	0.52521	0.00732094	PDE3B, PDE3A, APLNR, OPRL1, LPAR1	848	19	20094	6.23572	1	0.106116	0.100844
GOTERM_BP_DIRECT	GO:0042953~lipoprotein transport	5	0.52521	0.00732094	CUBN, APOC2, MTTP, APOB, ZDHHC17	848	19	20094	6.23572	1	0.106116	0.100844
GOTERM_BP_DIRECT	GO:0060391~positive regulation of SMAD protein import into nucleus	5	0.52521	0.00732094	BMP4, DAB2, BMP2, BMP6, TGFBR1	848	19	20094	6.23572	1	0.106116	0.100844
GOTERM_BP_DIRECT	GO:0048812~neuron projection morphogenesis	10	1.05042	0.00754215	GPM6A, BRSK2, DYNLT1C, WNT5A, NTF3, SLITRK6, SLIT1, KDR, SLIT2, BMP7	848	82	20094	2.88973	1	0.108951	0.103538
GOTERM_BP_DIRECT	GO:0000187~activation of MAPK activity	9	0.945378	0.00762921	BMP2, NTRK3, WNT5A, NTF3, PLCE1, ARRB1, GHRL, IGF1, FGF10	848	68	20094	3.1362	1	0.109464	0.104025
GOTERM_BP_DIRECT	GO:0071300~cellular response to retinoic acid	9	0.945378	0.00762921	CYP26A1, NDUFA13, MEF2C, SNW1, NTRK3, HOXA2, SOX9, EPHA3, SLC6A4	848	68	20094	3.1362	1	0.109464	0.104025
GOTERM_BP_DIRECT	GO:0040018~positive regulation of multicellular organism growth	7	0.735294	0.00790841	VIL1, STAT5B, SMO, IGF2, DIO3, HMGA2, BBS4	848	42	20094	3.94929	1	0.113088	0.107469
GOTERM_BP_DIRECT	GO:0009749~response to glucose	10	1.05042	0.00815221	EGR1, LDHA, CDKN1B, APOM, GIPR, HNF4A, NNAT, LPL, HNF1B, SLC8A1	848	83	20094	2.85491	1	0.116159	0.110388
GOTERM_BP_DIRECT	GO:0009791~post-embryonic development	12	1.2605	0.0081779	BMP4, TAL2, LHX1, APOB, SOX6, CFC1, TGFBR1, SLC18A2, NKX2-3, DLK1, SLC8A1, FOXP2	848	113	20094	2.51636	1	0.116159	0.110388
GOTERM_BP_DIRECT	GO:0045668~negative regulation of osteoblast differentiation	9	0.945378	0.00831974	GDF10, IGFBP5, BAMBI, HAND2, TWIST2, HOXA2, AXIN2, SOX9, DLK1	848	69	20094	3.09075	1	0.117388	0.111556
GOTERM_BP_DIRECT	GO:0007519~skeletal muscle tissue development	9	0.945378	0.00831974	POPDC2, MEF2C, HLX, MYL3, NR2F2, PITX2, BVES, DCN, FOXP2	848	69	20094	3.09075	1	0.117388	0.111556
GOTERM_BP_DIRECT	GO:0071456~cellular response to hypoxia	13	1.36555	0.00838164	EGLN1, EGLN3, PTGIS, BNIP3, COX4I2, GATA6, HIF3A, SLC2A4, VLDLR, SLC8A1, ZFP36L1, VEGFA, STC2	848	129	20094	2.38794	1	0.11787	0.112014
GOTERM_BP_DIRECT	GO:0042593~glucose homeostasis	15	1.57563	0.00873344	FBN2, FOXA1, PRKAA2, SLC16A1, IGFBP5, GCGR, PDE3B, SLC2A4, RBP4, RFX6, FABP5, HNF4A, LEPR, SLC18A2, PDK2	848	162	20094	2.19405	1	0.122412	0.116331
GOTERM_BP_DIRECT	GO:0021904~dorsal/ventral neural tube patterning	5	0.52521	0.00885082	FOXA1, BMP4, SMO, GAS1, FOXA2	848	20	20094	5.92394	1	0.123439	0.117306
GOTERM_BP_DIRECT	GO:0048468~cell development	7	0.735294	0.00887096	MAF, SMO, IRX3, IGF1, AXIN2, BMP7, FOXA2	848	43	20094	3.85745	1	0.123439	0.117306
GOTERM_BP_DIRECT	GO:0048535~lymph node development	6	0.630252	0.00898105	TLX1, SPNS2, RORC, LTB, TOX, NKX2-3	848	31	20094	4.58628	1	0.123439	0.117306
GOTERM_BP_DIRECT	GO:0032870~cellular response to hormone stimulus	6	0.630252	0.00898105	ROBO2, STAT5B, RAMP2, SLIT3, SLIT2, CACNA1H	848	31	20094	4.58628	1	0.123439	0.117306
GOTERM_BP_DIRECT	GO:0001944~vasculature development	6	0.630252	0.00898105	BMP4, CDH5, IHH, APLNR, TCF21, VEGFA	848	31	20094	4.58628	1	0.123439	0.117306
GOTERM_BP_DIRECT	GO:0071425~hematopoietic stem cell proliferation	6	0.630252	0.00898105	DAB2, SFRP2, WNT5A, SNAI2, WNT1, CD34	848	31	20094	4.58628	1	0.123439	0.117306
GOTERM_BP_DIRECT	GO:0035556~intracellular signal transduction	31	3.2563	0.00908676	BRSK2, PRKAA2, NRGN, NRBP2, ABR, SH3BP5, PLCE1, PAG1, MAPK4, MAPK3, UNC13B, IGFBP5, PRKCB, DAPK2, PLCL2, HUNK, ARHGAP29, MAPK12, TGFBR1, MAPK10, TGFBR3, CNKSR2, LCK, WNK2, SPATA13, DCX, ASB4, PLCH1, PRKD1, DGKK, SPSB4	848	450	20094	1.63237	1	0.124489	0.118304
GOTERM_BP_DIRECT	GO:0043568~positive regulation of insulin-like growth factor receptor signaling pathway	4	0.420168	0.00955186	IGFBP5, IGFBP4, IGF1, WNT1	848	11	20094	8.61664	1	0.128783	0.122385
GOTERM_BP_DIRECT	GO:0060429~epithelium development	4	0.420168	0.00955186	BMP4, LHX1, SNAI2, HNF1B	848	11	20094	8.61664	1	0.128783	0.122385
GOTERM_BP_DIRECT	GO:0090009~primitive streak formation	4	0.420168	0.00955186	HHEX, LHX1, WNT5A, FOXA2	848	11	20094	8.61664	1	0.128783	0.122385
GOTERM_BP_DIRECT	GO:0045647~negative regulation of erythrocyte differentiation	4	0.420168	0.00955186	STAT5B, MAFB, LMO2, ZFP36L1	848	11	20094	8.61664	1	0.128783	0.122385
GOTERM_BP_DIRECT	GO:0060541~respiratory system development	4	0.420168	0.00955186	SMPD3, TCF21, CFC1, FGF10	848	11	20094	8.61664	1	0.128783	0.122385
GOTERM_BP_DIRECT	GO:0048709~oligodendrocyte differentiation	8	0.840336	0.00974673	NTRK2, LINGO1, BNIP3, SOX9, NKX6-1, ASCL1, SOX6, GLI3	848	57	20094	3.32572	1	0.130995	0.124487
GOTERM_BP_DIRECT	GO:0071504~cellular response to heparin	3	0.315126	0.0100609	EGR1, SLIT2, SOX9	848	4	20094	17.7718	1	0.133111	0.126498
GOTERM_BP_DIRECT	GO:0060686~negative regulation of prostatic bud formation	3	0.315126	0.0100609	BMP4, WNT5A, BMP7	848	4	20094	17.7718	1	0.133111	0.126498
GOTERM_BP_DIRECT	GO:0046546~development of primary male sexual characteristics	3	0.315126	0.0100609	SFRP2, WNT5A, LHFPL2	848	4	20094	17.7718	1	0.133111	0.126498
GOTERM_BP_DIRECT	GO:0007223~Wnt signaling pathway, calcium modulating pathway	3	0.315126	0.0100609	FZD2, FZD4, WNT5A	848	4	20094	17.7718	1	0.133111	0.126498
GOTERM_BP_DIRECT	GO:1904954~canonical Wnt signaling pathway involved in midbrain dopaminergic neuron differentiation	3	0.315126	0.0100609	WNT1, WNT2, WNT3	848	4	20094	17.7718	1	0.133111	0.126498
GOTERM_BP_DIRECT	GO:0043433~negative regulation of sequence-specific DNA binding transcription factor activity	10	1.05042	0.0102086	EGLN1, EOMES, THRA, HNF4A, SFRP5, HAND2, HAND1, PROX1, PBX1, FOXA2	848	86	20094	2.75532	1	0.134645	0.127956
GOTERM_BP_DIRECT	GO:0042157~lipoprotein metabolic process	6	0.630252	0.010283	APOM, MTTP, PCSK9, APOA1, APOA4, APOB	848	32	20094	4.44295	1	0.13479	0.128093
GOTERM_BP_DIRECT	GO:0033344~cholesterol efflux	6	0.630252	0.010283	APOM, SOAT2, APOC2, APOA1, APOA4, APOB	848	32	20094	4.44295	1	0.13479	0.128093
GOTERM_BP_DIRECT	GO:1905564~positive regulation of vascular endothelial cell proliferation	5	0.52521	0.0105751	ITGA4, IGF2, GHRL, IGF1, APLN	848	21	20094	5.64185	1	0.137768	0.130923
GOTERM_BP_DIRECT	GO:0030539~male genitalia development	5	0.52521	0.0105751	PDGFRA, FGF8, GREB1L, BMP6, BMP5	848	21	20094	5.64185	1	0.137768	0.130923
GOTERM_BP_DIRECT	GO:0001756~somitogenesis	8	0.840336	0.0106925	CRB2, FOXC1, SFRP2, PRKDC, FOXF1, PCDH8, WNT5A, AXIN2	848	58	20094	3.26838	1	0.138872	0.131972
GOTERM_BP_DIRECT	GO:0007616~long-term memory	7	0.735294	0.0110424	GRIA1, NTRK2, EGR1, SNAP25, RELN, LRRN4, SLC2A4	848	45	20094	3.68601	1	0.142979	0.135875
GOTERM_BP_DIRECT	GO:0035265~organ growth	6	0.630252	0.0117085	FGF8, HLX, PLAG1, CACNA2D2, LMX1B, FGF10	848	33	20094	4.30832	1	0.150684	0.143198
GOTERM_BP_DIRECT	GO:0045807~positive regulation of endocytosis	6	0.630252	0.0117085	DAB2, EEF2K, WNT5A, DCX, GPC3, AMPH	848	33	20094	4.30832	1	0.150684	0.143198
GOTERM_BP_DIRECT	GO:0046326~positive regulation of glucose import	7	0.735294	0.0122581	OCLN, FGF15, RNASEL, OPN3, GPC3, IGF1, KLF15	848	46	20094	3.60588	1	0.15571	0.147974
GOTERM_BP_DIRECT	GO:0071679~commissural neuron axon guidance	4	0.420168	0.0123416	FZD3, SMO, EPHB2, VEGFA	848	12	20094	7.89858	1	0.15571	0.147974
GOTERM_BP_DIRECT	GO:0001823~mesonephros development	4	0.420168	0.0123416	BMP4, LHX1, ZBTB16, FGF10	848	12	20094	7.89858	1	0.15571	0.147974
GOTERM_BP_DIRECT	GO:0042074~cell migration involved in gastrulation	4	0.420168	0.0123416	SOX17, GPC3, CER1, AMOT	848	12	20094	7.89858	1	0.15571	0.147974
GOTERM_BP_DIRECT	GO:0050927~positive regulation of positive chemotaxis	4	0.420168	0.0123416	NTRK3, KDR, CDH13, VEGFA	848	12	20094	7.89858	1	0.15571	0.147974
GOTERM_BP_DIRECT	GO:0032835~glomerulus development	4	0.420168	0.0123416	EDNRA, ENPEP, TCF21, PLCE1	848	12	20094	7.89858	1	0.15571	0.147974
GOTERM_BP_DIRECT	GO:0045638~negative regulation of myeloid cell differentiation	5	0.52521	0.0125023	MEIS1, ZBTB16, TWIST2, HMGB3, MEIS2	848	22	20094	5.3854	1	0.15571	0.147974
GOTERM_BP_DIRECT	GO:0001502~cartilage condensation	5	0.52521	0.0125023	COL2A1, THRA, SOX9, SOX6, OTOR	848	22	20094	5.3854	1	0.15571	0.147974
GOTERM_BP_DIRECT	GO:0060324~face development	5	0.52521	0.0125023	EDNRA, ITGA4, WNT5A, BBS4, MAPK3	848	22	20094	5.3854	1	0.15571	0.147974
GOTERM_BP_DIRECT	GO:0010001~glial cell differentiation	5	0.52521	0.0125023	FGF5, RELN, IGF1, ASCL1, KLF15	848	22	20094	5.3854	1	0.15571	0.147974
GOTERM_BP_DIRECT	GO:0051056~regulation of small GTPase mediated signal transduction	5	0.52521	0.0125023	RALGAPA1, ARHGAP19, ARHGAP18, ARHGAP28, AMOT	848	22	20094	5.3854	1	0.15571	0.147974
GOTERM_BP_DIRECT	GO:0045732~positive regulation of protein catabolic process	10	1.05042	0.0126326	NDUFA13, CDKN1B, SOX17, WNT5A, RDX, GPC3, SOX9, NKD1, VGLL4, DACT1	848	89	20094	2.66244	1	0.156873	0.149079
GOTERM_BP_DIRECT	GO:0007416~synapse assembly	8	0.840336	0.0127811	GPM6A, FLRT3, MYO6, SLITRK6, NRXN3, GHRL, SDK2, CBLN1	848	60	20094	3.15943	1	0.158254	0.150392
GOTERM_BP_DIRECT	GO:0030336~negative regulation of cell migration	14	1.47059	0.013504	GM266, IGFBP5, TIE1, CX3CL1, ROBO1, ABR, WNT11, DACH1, SFRP2, STK26, HNF4A, EMILIN2, SLIT2, RECK	848	154	20094	2.15416	1	0.166719	0.158436
GOTERM_BP_DIRECT	GO:0097192~extrinsic apoptotic signaling pathway in absence of ligand	7	0.735294	0.0135648	COL2A1, EYA1, EYA2, KITL, IGF1, CX3CL1, FGF10	848	47	20094	3.52915	1	0.166985	0.158688
GOTERM_BP_DIRECT	GO:0016485~protein processing	10	1.05042	0.0144707	CPM, ENPEP, ADAMTS2, MAFB, ADAMTS3, CNTN2, PCSK9, PCSK5, GLI3, CPN1	848	91	20094	2.60393	1	0.177622	0.168797
GOTERM_BP_DIRECT	GO:0090190~positive regulation of branching involved in ureteric bud morphogenesis	5	0.52521	0.01464	BMP4, SMO, LHX1, SOX9, VEGFA	848	23	20094	5.15125	1	0.177646	0.16882
GOTERM_BP_DIRECT	GO:0048010~vascular endothelial growth factor receptor signaling pathway	5	0.52521	0.01464	FOXC1, KDR, PRKD1, VEGFA, FGF10	848	23	20094	5.15125	1	0.177646	0.16882
GOTERM_BP_DIRECT	GO:0007413~axonal fasciculation	5	0.52521	0.01464	SEMA3A, WNT5A, CNTN2, EPHB2, CDK5R1	848	23	20094	5.15125	1	0.177646	0.16882
GOTERM_BP_DIRECT	GO:0044342~type B pancreatic cell proliferation	5	0.52521	0.01464	DACH1, IGFBP5, IGFBP4, IGF1, NKX6-1	848	23	20094	5.15125	1	0.177646	0.16882
GOTERM_BP_DIRECT	GO:0031623~receptor internalization	7	0.735294	0.0149657	GRIA1, GRIA2, RAMP2, CALCRL, CNTN2, ACKR3, DNM1	848	48	20094	3.45563	1	0.181081	0.172085
GOTERM_BP_DIRECT	GO:0038084~vascular endothelial growth factor signaling pathway	4	0.420168	0.0155485	FOXC1, NRP2, KDR, VEGFA	848	13	20094	7.291	1	0.187067	0.177773
GOTERM_BP_DIRECT	GO:0021527~spinal cord association neuron differentiation	4	0.420168	0.0155485	LMO4, LHX1, ASCL1, WNT1	848	13	20094	7.291	1	0.187067	0.177773
GOTERM_BP_DIRECT	GO:0042482~positive regulation of odontogenesis	3	0.315126	0.0163014	EDNRA, BMP2, CD34	848	5	20094	14.2175	1	0.187621	0.178299
GOTERM_BP_DIRECT	GO:0060837~blood vessel endothelial cell differentiation	3	0.315126	0.0163014	HEY2, KDR, PROX1	848	5	20094	14.2175	1	0.187621	0.178299
GOTERM_BP_DIRECT	GO:0021631~optic nerve morphogenesis	3	0.315126	0.0163014	EPHB2, EPHB1, GLI3	848	5	20094	14.2175	1	0.187621	0.178299
GOTERM_BP_DIRECT	GO:0060438~trachea development	3	0.315126	0.0163014	BMP4, ANO1, FOXF1	848	5	20094	14.2175	1	0.187621	0.178299
GOTERM_BP_DIRECT	GO:0090184~positive regulation of kidney development	3	0.315126	0.0163014	BMP4, EDNRA, SOX9	848	5	20094	14.2175	1	0.187621	0.178299
GOTERM_BP_DIRECT	GO:0016199~axon midline choice point recognition	3	0.315126	0.0163014	ROBO2, ROBO3, ROBO1	848	5	20094	14.2175	1	0.187621	0.178299
GOTERM_BP_DIRECT	GO:0019218~regulation of steroid metabolic process	3	0.315126	0.0163014	STAT5B, RORC, FOXA2	848	5	20094	14.2175	1	0.187621	0.178299
GOTERM_BP_DIRECT	GO:0060502~epithelial cell proliferation involved in lung morphogenesis	3	0.315126	0.0163014	BMP4, WNT2, FOXP2	848	5	20094	14.2175	1	0.187621	0.178299
GOTERM_BP_DIRECT	GO:0021529~spinal cord oligodendrocyte cell differentiation	3	0.315126	0.0163014	SOX13, ASCL1, SOX6	848	5	20094	14.2175	1	0.187621	0.178299
GOTERM_BP_DIRECT	GO:0003413~chondrocyte differentiation involved in endochondral bone morphogenesis	3	0.315126	0.0163014	IHH, AXIN2, SOX9	848	5	20094	14.2175	1	0.187621	0.178299
GOTERM_BP_DIRECT	GO:0003150~muscular septum morphogenesis	3	0.315126	0.0163014	TGFBR3, FZD2, HEY2	848	5	20094	14.2175	1	0.187621	0.178299
GOTERM_BP_DIRECT	GO:0033278~cell proliferation in midbrain	3	0.315126	0.0163014	FZD3, WNT1, WNT2	848	5	20094	14.2175	1	0.187621	0.178299
GOTERM_BP_DIRECT	GO:0070315~G1 to G0 transition involved in cell differentiation	3	0.315126	0.0163014	ZFP503, GATA6, CDK5R1	848	5	20094	14.2175	1	0.187621	0.178299
GOTERM_BP_DIRECT	GO:0014706~striated muscle tissue development	3	0.315126	0.0163014	EYA1, EYA2, PGM5	848	5	20094	14.2175	1	0.187621	0.178299
GOTERM_BP_DIRECT	GO:0021891~olfactory bulb interneuron development	3	0.315126	0.0163014	ROBO2, WNT5A, ROBO1	848	5	20094	14.2175	1	0.187621	0.178299
GOTERM_BP_DIRECT	GO:0061035~regulation of cartilage development	3	0.315126	0.0163014	SMPD3, BMP4, SCX	848	5	20094	14.2175	1	0.187621	0.178299
GOTERM_BP_DIRECT	GO:0007405~neuroblast proliferation	7	0.735294	0.016464	CD24A, SMO, PROX1, ASCL1, EML1, GLI3, VEGFA	848	49	20094	3.38511	1	0.18898	0.179591
GOTERM_BP_DIRECT	GO:0031069~hair follicle morphogenesis	6	0.630252	0.0167748	FOXQ1, INTU, SMO, IGFBP5, FST, FGF10	848	36	20094	3.94929	1	0.190822	0.181341
GOTERM_BP_DIRECT	GO:1905606~regulation of presynapse assembly	6	0.630252	0.0167748	PTPRD, NTRK3, SLITRK6, SLITRK5, GPC6, CBLN1	848	36	20094	3.94929	1	0.190822	0.181341
GOTERM_BP_DIRECT	GO:0042476~odontogenesis	6	0.630252	0.0167748	BMP4, FGF8, GAS1, MSX1, AXIN2, PITX2	848	36	20094	3.94929	1	0.190822	0.181341
GOTERM_BP_DIRECT	GO:0043627~response to estrogen	9	0.945378	0.0168042	CD24A, CAR2, LDHA, GATA6, GATA4, GHRL, TEK, TGFBR1, GLI3	848	78	20094	2.73413	1	0.190822	0.181341
GOTERM_BP_DIRECT	GO:0007585~respiratory gaseous exchange	5	0.52521	0.0169951	EDNRA, MAFB, DACH1, CHRNA4, PBX3	848	24	20094	4.93662	1	0.191455	0.181943
GOTERM_BP_DIRECT	GO:0010596~negative regulation of endothelial cell migration	5	0.52521	0.0169951	DLL4, SLIT2, NR2F2, ADAMTS9, DCN	848	24	20094	4.93662	1	0.191455	0.181943
GOTERM_BP_DIRECT	GO:0021954~central nervous system neuron development	5	0.52521	0.0169951	NTRK2, LINGO1, FGF8, LMX1B, ASCL1	848	24	20094	4.93662	1	0.191455	0.181943
GOTERM_BP_DIRECT	GO:0007268~chemical synaptic transmission	16	1.68067	0.0176223	UNC13B, GRIA1, GRIA2, CHRNA4, GRIK5, PCDH8, NRXN3, CACNA1G, CACNB2, GLRB, DLG4, MYO6, PENK, SLITRK5, SNCB, GRIA4	848	194	20094	1.95429	1	0.197994	0.188158
GOTERM_BP_DIRECT	GO:0060048~cardiac muscle contraction	7	0.735294	0.0180624	ACTC1, TNNC1, TNNT2, MYL3, TNNI1, SLC8A1, MYH7	848	50	20094	3.31741	1	0.202404	0.192348
GOTERM_BP_DIRECT	GO:0007204~positive regulation of cytosolic calcium ion concentration	15	1.57563	0.0187199	PDGFRA, FZD2, GIPR, PTH1R, EPOR, KNG1, SLC8A1, CACNA1G, CD24A, EDNRA, DLG4, KDR, ACKR3, GHRL, CD55	848	178	20094	1.99683	1	0.207282	0.196984
GOTERM_BP_DIRECT	GO:0030900~forebrain development	10	1.05042	0.0187279	GNAO1, BMP4, DRAXIN, HHEX, RELN, NR2F1, MSX1, NR2F2, FGFR3, GLI3	848	95	20094	2.49429	1	0.207282	0.196984
GOTERM_BP_DIRECT	GO:0045765~regulation of angiogenesis	6	0.630252	0.0187417	EFNA1, EGLN1, VASH2, ENPP2, TEK, RECK	848	37	20094	3.84255	1	0.207282	0.196984
GOTERM_BP_DIRECT	GO:0035115~embryonic forelimb morphogenesis	6	0.630252	0.0187417	TFAP2A, CRABP2, ALX3, MSX1, RECK, WNT3	848	37	20094	3.84255	1	0.207282	0.196984
GOTERM_BP_DIRECT	GO:0007154~cell communication	6	0.630252	0.0187417	DLL4, FRAS1, FREM1, FREM2, SLC8A1, SLC8A2	848	37	20094	3.84255	1	0.207282	0.196984
GOTERM_BP_DIRECT	GO:0090136~epithelial cell-cell adhesion	4	0.420168	0.0191793	IHH, SVEP1, CTNNA2, BVES	848	14	20094	6.77022	1	0.210476	0.200019
GOTERM_BP_DIRECT	GO:0003309~type B pancreatic cell differentiation	4	0.420168	0.0191793	RFX6, GATA6, INSM1, NKX6-1	848	14	20094	6.77022	1	0.210476	0.200019
GOTERM_BP_DIRECT	GO:0090179~planar cell polarity pathway involved in neural tube closure	4	0.420168	0.0191793	FZD2, SFRP2, SFRP5, WNT5A	848	14	20094	6.77022	1	0.210476	0.200019
GOTERM_BP_DIRECT	GO:0021549~cerebellum development	8	0.840336	0.0192584	FOXC1, LMX1A, LHX1, LPAR1, ABAT, WNT1, FOXP2, CDK5R1	848	65	20094	2.9164	1	0.210801	0.200328
GOTERM_BP_DIRECT	GO:0045778~positive regulation of ossification	5	0.52521	0.0195737	BMP4, BMP2, ZBTB16, WNT5A, SOX11	848	25	20094	4.73915	1	0.213152	0.202563
GOTERM_BP_DIRECT	GO:0048708~astrocyte differentiation	5	0.52521	0.0195737	EOMES, BMP2, HMGA2, SOX6, FGFR3	848	25	20094	4.73915	1	0.213152	0.202563
GOTERM_BP_DIRECT	GO:0045444~fat cell differentiation	10	1.05042	0.0199207	GDF10, BBS1, RNASEL, HMGA2, CNTN2, WNT1, GDF6, PSMB8, BBS4, RUNX1T1	848	96	20094	2.46831	1	0.216377	0.205627
GOTERM_BP_DIRECT	GO:0040008~regulation of growth	9	0.945378	0.0206736	IGFBP5, IGFBP4, PRKCB, IHH, GPC3, NEDD9, HMGA2, TGFBR1, VEGFA	848	81	20094	2.63286	1	0.223982	0.212854
GOTERM_BP_DIRECT	GO:0007623~circadian rhythm	10	1.05042	0.0211675	PER2, NTRK2, TPH1, PER3, NTRK3, MTTP, RORC, IGF1, PROX1, SLC6A4	848	97	20094	2.44286	1	0.228749	0.217384
GOTERM_BP_DIRECT	GO:0071364~cellular response to epidermal growth factor stimulus	7	0.735294	0.0215714	VIL1, STAT5B, FOXC1, DAB2, SNAI2, SOX9, ZFP36L1	848	52	20094	3.18981	1	0.231933	0.22041
GOTERM_BP_DIRECT	GO:0001755~neural crest cell migration	7	0.735294	0.0215714	FGF15, NRP2, SMO, SEMA3D, KITL, SEMA3A, ISL1	848	52	20094	3.18981	1	0.231933	0.22041
GOTERM_BP_DIRECT	GO:0043406~positive regulation of MAP kinase activity	9	0.945378	0.0220932	CD24A, MEF2C, MAP3K1, KITL, NTRK3, NTF3, TPD52L1, VEGFA, ROBO1	848	82	20094	2.60075	1	0.236944	0.225172
GOTERM_BP_DIRECT	GO:2000647~negative regulation of stem cell proliferation	5	0.52521	0.0223808	WNT11, SNAI2, RARB, GLI3, FGF10	848	26	20094	4.55688	1	0.239423	0.227528
GOTERM_BP_DIRECT	GO:0006816~calcium ion transport	13	1.36555	0.0228432	EPM2A, RAMP2, CALCRL, CHRNA4, PRKCB, CACNA2D2, CACNA1H, SLC8A1, SLC8A2, CACNB2, CACHD1, CACNG4, ASIC1	848	148	20094	2.08138	1	0.243757	0.231646
GOTERM_BP_DIRECT	GO:0043117~positive regulation of vascular permeability	4	0.420168	0.0232371	PDE3A, FGFBP3, BMP6, VEGFA	848	15	20094	6.31887	1	0.245492	0.233296
GOTERM_BP_DIRECT	GO:0060389~pathway-restricted SMAD protein phosphorylation	4	0.420168	0.0232371	TGFBR3, BMP2, GDF6, TGFBR1	848	15	20094	6.31887	1	0.245492	0.233296
GOTERM_BP_DIRECT	GO:0030858~positive regulation of epithelial cell differentiation	4	0.420168	0.0232371	BMP4, BMP2, SOX9, BMP7	848	15	20094	6.31887	1	0.245492	0.233296
GOTERM_BP_DIRECT	GO:0060411~cardiac septum morphogenesis	4	0.420168	0.0232371	HAND1, HEY2, BMP7, BMP5	848	15	20094	6.31887	1	0.245492	0.233296
GOTERM_BP_DIRECT	GO:0006366~transcription from RNA polymerase II promoter	18	1.89076	0.0234602	TFAP2A, STAT5B, THRA, HIF3A, PROX1, ISL1, POU3F4, BMP4, ABLIM1, BMP2, LHX1, HNF4A, MSX1, SOX9, NKX6-1, NKX2-3, FOXA3, FOXA2	848	237	20094	1.79968	1	0.245664	0.233459
GOTERM_BP_DIRECT	GO:0060931~sinoatrial node cell development	3	0.315126	0.0237739	POPDC2, BVES, ISL1	848	6	20094	11.8479	1	0.245664	0.233459
GOTERM_BP_DIRECT	GO:0051964~negative regulation of synapse assembly	3	0.315126	0.0237739	EPHA7, WNT5A, SLIT1	848	6	20094	11.8479	1	0.245664	0.233459
GOTERM_BP_DIRECT	GO:0060414~aorta smooth muscle tissue morphogenesis	3	0.315126	0.0237739	COL3A1, PROX1, MYLK	848	6	20094	11.8479	1	0.245664	0.233459
GOTERM_BP_DIRECT	GO:0038033~positive regulation of endothelial cell chemotaxis by VEGF-activated vascular endothelial growth factor receptor signaling pathway	3	0.315126	0.0237739	KDR, PRKD1, VEGFA	848	6	20094	11.8479	1	0.245664	0.233459
GOTERM_BP_DIRECT	GO:1900748~positive regulation of vascular endothelial growth factor signaling pathway	3	0.315126	0.0237739	SMOC2, ADAMTS3, ROBO1	848	6	20094	11.8479	1	0.245664	0.233459
GOTERM_BP_DIRECT	GO:0097065~anterior head development	3	0.315126	0.0237739	COL2A1, SOX9, BMP5	848	6	20094	11.8479	1	0.245664	0.233459
GOTERM_BP_DIRECT	GO:0001714~endodermal cell fate specification	3	0.315126	0.0237739	EOMES, SOX17, HNF1B	848	6	20094	11.8479	1	0.245664	0.233459
GOTERM_BP_DIRECT	GO:0070100~negative regulation of chemokine-mediated signaling pathway	3	0.315126	0.0237739	SLIT3, SLIT2, ROBO1	848	6	20094	11.8479	1	0.245664	0.233459
GOTERM_BP_DIRECT	GO:0042752~regulation of circadian rhythm	8	0.840336	0.0240917	PER2, MAPK10, MAGEL2, PRKAA2, PRKDC, HNF4A, PROX1, SPSB4	848	68	20094	2.78774	1	0.248344	0.236005
GOTERM_BP_DIRECT	GO:0008203~cholesterol metabolic process	11	1.15546	0.0247597	CUBN, PRKAA2, HMGCS1, SOAT2, MTTP, LEPR, PCSK9, APOA1, APOA4, VLDLR, APOB	848	116	20094	2.24701	1	0.253996	0.241377
GOTERM_BP_DIRECT	GO:0042391~regulation of membrane potential	11	1.15546	0.0247597	POPDC2, ANO1, DPP6, GLRB, CHRNA4, GRIK5, SLC39A8, BVES, CACNA1H, CACNA1G, ASIC1	848	116	20094	2.24701	1	0.253996	0.241377
GOTERM_BP_DIRECT	GO:0016525~negative regulation of angiogenesis	10	1.05042	0.0252431	FOXC1, HHEX, CD59A, TIE1, PDE3B, STAB1, ECSCR, TEK, DCN, AMOT	848	100	20094	2.36958	1	0.255137	0.242462
GOTERM_BP_DIRECT	GO:0042632~cholesterol homeostasis	10	1.05042	0.0252431	CYP39A1, CD24A, SOAT2, HNF4A, MTTP, PCSK9, LPL, APOA1, APOA4, APOB	848	100	20094	2.36958	1	0.255137	0.242462
GOTERM_BP_DIRECT	GO:0030325~adrenal gland development	5	0.52521	0.0254207	PDGFRA, WNT11, HMGA2, APOA1, PBX1	848	27	20094	4.3881	1	0.255137	0.242462
GOTERM_BP_DIRECT	GO:0048843~negative regulation of axon extension involved in axon guidance	5	0.52521	0.0254207	SEMA3D, SEMA3A, WNT5A, SLIT1, WNT3	848	27	20094	4.3881	1	0.255137	0.242462
GOTERM_BP_DIRECT	GO:0048705~skeletal system morphogenesis	7	0.735294	0.0255136	TFAP2A, PDGFRA, COL2A1, PRKRA, HOXB2, TBX4, TGFBR1	848	54	20094	3.07167	1	0.255137	0.242462
GOTERM_BP_DIRECT	GO:0032024~positive regulation of insulin secretion	7	0.735294	0.0255136	RBP4, GIPR, NNAT, ABAT, GHRL, NKX6-1, ISL1	848	54	20094	3.07167	1	0.255137	0.242462
GOTERM_BP_DIRECT	GO:0048678~response to axon injury	6	0.630252	0.0255317	MORN4, GIPR, FLRT3, BNIP3, NTRK3, FGFR3	848	40	20094	3.55436	1	0.255137	0.242462
GOTERM_BP_DIRECT	GO:0045595~regulation of cell differentiation	6	0.630252	0.0255317	TFAP2A, BMP4, EID1, SOX17, SOX9, GLI3	848	40	20094	3.55436	1	0.255137	0.242462
GOTERM_BP_DIRECT	GO:0030177~positive regulation of Wnt signaling pathway	6	0.630252	0.0255317	HHEX, BMP2, RSPO3, WNT3, FGF10, DACT1	848	40	20094	3.55436	1	0.255137	0.242462
GOTERM_BP_DIRECT	GO:0045746~negative regulation of Notch signaling pathway	6	0.630252	0.0255317	DLL4, RIAN, HEY2, ARRB1, BMP7, DLK1	848	40	20094	3.55436	1	0.255137	0.242462
GOTERM_BP_DIRECT	GO:0045747~positive regulation of Notch signaling pathway	6	0.630252	0.0255317	DLL4, EYA1, ASCL1, WNT1, RECK, FGF10	848	40	20094	3.55436	1	0.255137	0.242462
GOTERM_BP_DIRECT	GO:0009410~response to xenobiotic stimulus	13	1.36555	0.0262157	ARNT2, PRKCB, GATA6, IGF2, ABAT, GATA4, SRP68, SFRP2, LCK, MYO6, PDE3A, KDR, SLITRK5	848	151	20094	2.04003	1	0.261357	0.248372
GOTERM_BP_DIRECT	GO:0021915~neural tube development	7	0.735294	0.0276532	SFRP2, INTU, SALL2, WNT5A, GLI3, ZFP36L1, DACT1	848	55	20094	3.01582	1	0.272092	0.258574
GOTERM_BP_DIRECT	GO:0050930~induction of positive chemotaxis	4	0.420168	0.0277224	CXCL12, NTF3, VEGFA, FGF10	848	16	20094	5.92394	1	0.272092	0.258574
GOTERM_BP_DIRECT	GO:0030857~negative regulation of epithelial cell differentiation	4	0.420168	0.0277224	SMO, FST, SOX9, FGF10	848	16	20094	5.92394	1	0.272092	0.258574
GOTERM_BP_DIRECT	GO:0060487~lung epithelial cell differentiation	4	0.420168	0.0277224	FOXA1, EYA1, SOX9, FOXA2	848	16	20094	5.92394	1	0.272092	0.258574
GOTERM_BP_DIRECT	GO:0045723~positive regulation of fatty acid biosynthetic process	4	0.420168	0.0277224	HNF4A, APOC2, APOA1, APOA4	848	16	20094	5.92394	1	0.272092	0.258574
GOTERM_BP_DIRECT	GO:0050808~synapse organization	8	0.840336	0.0277409	LMX1A, FLRT3, PCDHGC4, LMX1B, SNCB, CBLN1, SLC8A2, DACT1	848	70	20094	2.70809	1	0.272092	0.258574
GOTERM_BP_DIRECT	GO:0048863~stem cell differentiation	8	0.840336	0.0277409	GPM6A, LIN28A, SOX17, CDX2, GATA6, HMGA2, MSX1, ISL1	848	70	20094	2.70809	1	0.272092	0.258574
GOTERM_BP_DIRECT	GO:0010634~positive regulation of epithelial cell migration	6	0.630252	0.0281024	VIL1, RAB25, ENPP2, CTSH, SOX9, FGF10	848	41	20094	3.46767	1	0.275002	0.261339
GOTERM_BP_DIRECT	GO:0030855~epithelial cell differentiation	10	1.05042	0.0282513	FN3K, VIL1, FZD2, SMO, GATA6, TCF21, ALDOC, BMP7, VEGFA, FGF10	848	102	20094	2.32311	1	0.275191	0.261519
GOTERM_BP_DIRECT	GO:0001843~neural tube closure	10	1.05042	0.0282513	TFAP2A, BMP4, FZD3, SFRP2, LHX2, LMO4, WNT5A, CC2D2A, BBS4, RGMA	848	102	20094	2.32311	1	0.275191	0.261519
GOTERM_BP_DIRECT	GO:0003009~skeletal muscle contraction	5	0.52521	0.0286969	TNNC1, TNNI1, MYH8, RCSD1, MYH7	848	28	20094	4.23138	1	0.277621	0.263829
GOTERM_BP_DIRECT	GO:0048844~artery morphogenesis	5	0.52521	0.0286969	FOXC1, WNT11, APOB, TGFBR1, VEGFA	848	28	20094	4.23138	1	0.277621	0.263829
GOTERM_BP_DIRECT	GO:0099560~synaptic membrane adhesion	5	0.52521	0.0286969	PTPRD, FLRT3, SPARCL1, GPC6, EPHA3	848	28	20094	4.23138	1	0.277621	0.263829
GOTERM_BP_DIRECT	GO:0033138~positive regulation of peptidyl-serine phosphorylation	10	1.05042	0.029846	NTRK2, SFRP2, NTRK3, WNT5A, SH2D3C, NTF3, ARRB1, TEK, PRKD1, VEGFA	848	103	20094	2.30056	1	0.288082	0.273769
GOTERM_BP_DIRECT	GO:0048661~positive regulation of smooth muscle cell proliferation	9	0.945378	0.030231	SMPD3, BMP4, STAT5B, EGR1, CALCRL, CDH13, IGF1, CX3CL1, VEGFA	848	87	20094	2.45128	1	0.291136	0.276672
GOTERM_BP_DIRECT	GO:0007156~homophilic cell adhesion via plasma membrane adhesion molecules	14	1.47059	0.0304548	ROBO2, CADM3, PCDHGC4, PCDH8, ROBO1, PRTG, CDH5, CDH13, FAT3, HMCN1, FAT4, EMB, CCDC141, SDK2	848	172	20094	1.92872	1	0.292628	0.278089
GOTERM_BP_DIRECT	GO:0035987~endodermal cell differentiation	5	0.52521	0.0322122	ITGA4, SOX17, MMP15, GATA6, HMGA2	848	29	20094	4.08547	1	0.300634	0.285697
GOTERM_BP_DIRECT	GO:0034372~very-low-density lipoprotein particle remodeling	3	0.315126	0.0323637	LPL, APOA1, APOA4	848	7	20094	10.1553	1	0.300634	0.285697
GOTERM_BP_DIRECT	GO:1905475~regulation of protein localization to membrane	3	0.315126	0.0323637	GPC3, GPC2, GPC6	848	7	20094	10.1553	1	0.300634	0.285697
GOTERM_BP_DIRECT	GO:0042490~mechanoreceptor differentiation	3	0.315126	0.0323637	NTRK2, NTRK3, NTF3	848	7	20094	10.1553	1	0.300634	0.285697
GOTERM_BP_DIRECT	GO:0060059~embryonic retina morphogenesis in camera-type eye	3	0.315126	0.0323637	RBP4, LHX1, PROX1	848	7	20094	10.1553	1	0.300634	0.285697
GOTERM_BP_DIRECT	GO:0022029~telencephalon cell migration	3	0.315126	0.0323637	CXCL12, SLIT1, SLIT2	848	7	20094	10.1553	1	0.300634	0.285697
GOTERM_BP_DIRECT	GO:0043114~regulation of vascular permeability	3	0.315126	0.0323637	CDH5, ABR, PLVAP	848	7	20094	10.1553	1	0.300634	0.285697
GOTERM_BP_DIRECT	GO:0021516~dorsal spinal cord development	3	0.315126	0.0323637	DRAXIN, DAAM2, PBX3	848	7	20094	10.1553	1	0.300634	0.285697
GOTERM_BP_DIRECT	GO:0050878~regulation of body fluid levels	3	0.315126	0.0323637	APLNR, EPHB2, APLN	848	7	20094	10.1553	1	0.300634	0.285697
GOTERM_BP_DIRECT	GO:0060501~positive regulation of epithelial cell proliferation involved in lung morphogenesis	3	0.315126	0.0323637	HMGA2, WNT2, FOXP2	848	7	20094	10.1553	1	0.300634	0.285697
GOTERM_BP_DIRECT	GO:0003253~cardiac neural crest cell migration involved in outflow tract morphogenesis	3	0.315126	0.0323637	EDNRA, HAND2, PITX2	848	7	20094	10.1553	1	0.300634	0.285697
GOTERM_BP_DIRECT	GO:0032808~lacrimal gland development	3	0.315126	0.0323637	FOXC1, SOX9, FGF10	848	7	20094	10.1553	1	0.300634	0.285697
GOTERM_BP_DIRECT	GO:0030049~muscle filament sliding	3	0.315126	0.0323637	TNNT2, MYH8, MYH7	848	7	20094	10.1553	1	0.300634	0.285697
GOTERM_BP_DIRECT	GO:0043116~negative regulation of vascular permeability	4	0.420168	0.0326329	RAMP2, PDE3A, SLIT2, AMOT	848	17	20094	5.57547	1	0.300634	0.285697
GOTERM_BP_DIRECT	GO:0071372~cellular response to follicle-stimulating hormone stimulus	4	0.420168	0.0326329	EDNRA, HMGCS1, GATA4, EPHA3	848	17	20094	5.57547	1	0.300634	0.285697
GOTERM_BP_DIRECT	GO:0035909~aorta morphogenesis	4	0.420168	0.0326329	FGF8, EYA1, ADAMTS9, TBX2	848	17	20094	5.57547	1	0.300634	0.285697
GOTERM_BP_DIRECT	GO:0010633~negative regulation of epithelial cell migration	4	0.420168	0.0326329	TGFBR3, SEMA3A, EVL, MCC	848	17	20094	5.57547	1	0.300634	0.285697
GOTERM_BP_DIRECT	GO:0050918~positive chemotaxis	4	0.420168	0.0326329	BMP4, CX3CL1, VEGFA, FGF10	848	17	20094	5.57547	1	0.300634	0.285697
GOTERM_BP_DIRECT	GO:0001895~retina homeostasis	4	0.420168	0.0326329	CRB2, BBS1, ATP1B2, BBS4	848	17	20094	5.57547	1	0.300634	0.285697
GOTERM_BP_DIRECT	GO:0043536~positive regulation of blood vessel endothelial cell migration	6	0.630252	0.0337208	IGF2, KDR, IGF1, PRKD1, VEGFA, AMOT	848	43	20094	3.30638	1	0.308647	0.293313
GOTERM_BP_DIRECT	GO:0043542~endothelial cell migration	6	0.630252	0.0337208	DPP4, SNAI2, CDH13, VSTM4, TGFBR1, VEGFA	848	43	20094	3.30638	1	0.308647	0.293313
GOTERM_BP_DIRECT	GO:0045664~regulation of neuron differentiation	6	0.630252	0.0337208	TFAP2A, RELN, EYA1, DPYSL2, NTF3, NREP	848	43	20094	3.30638	1	0.308647	0.293313
GOTERM_BP_DIRECT	GO:0090630~activation of GTPase activity	10	1.05042	0.035005	ABR, ARHGEF26, RALGAPA1, NTRK3, WNT5A, NTF3, NEDD9, ARHGAP29, EVI5L, ARHGAP24	848	106	20094	2.23545	1	0.319712	0.303828
GOTERM_BP_DIRECT	GO:0014003~oligodendrocyte development	5	0.52521	0.0359683	HDAC11, LPAR1, SOX11, ASCL1, FGFR3	848	30	20094	3.94929	1	0.325933	0.30974
GOTERM_BP_DIRECT	GO:0010906~regulation of glucose metabolic process	5	0.52521	0.0359683	ADORA2B, IGFBP4, TFF3, RORC, PDK2	848	30	20094	3.94929	1	0.325933	0.30974
GOTERM_BP_DIRECT	GO:0046697~decidualization	5	0.52521	0.0359683	PTGIS, STC2, GHRL, EPOR, MAPK3	848	30	20094	3.94929	1	0.325933	0.30974
GOTERM_BP_DIRECT	GO:0010977~negative regulation of neuron projection development	9	0.945378	0.0359931	DRAXIN, DAB2, RTN4RL1, SEMA3A, LPAR1, NR2F1, EPHA3, RGMA, RUNX1T1	848	90	20094	2.36958	1	0.325933	0.30974
GOTERM_BP_DIRECT	GO:0042127~regulation of cell proliferation	16	1.68067	0.0365489	TFAP2A, STAT5B, EGLN3, CDKN1B, IGF1, ASCL1, GLI3, PBX1, HHEX, SFRP2, RBBP9, GHRL, SOX9, PITX2, LGR5, NKX2-3	848	213	20094	1.77996	1	0.330262	0.313854
GOTERM_BP_DIRECT	GO:2001237~negative regulation of extrinsic apoptotic signaling pathway	6	0.630252	0.0367729	BMP4, DAB2, IGF1, SH3RF1, TGFBR1, VEGFA	848	44	20094	3.23124	1	0.330878	0.314439
GOTERM_BP_DIRECT	GO:0010975~regulation of neuron projection development	6	0.630252	0.0367729	SNAP25, BRSK2, SFRP2, DPYSL2, CTNNA2, RGMA	848	44	20094	3.23124	1	0.330878	0.314439
GOTERM_BP_DIRECT	GO:0001942~hair follicle development	7	0.735294	0.0373821	FZD3, SMO, LHX2, TNFRSF19, SOX9, LDB2, LGR5	848	59	20094	2.81136	1	0.335649	0.318973
GOTERM_BP_DIRECT	GO:0007548~sex differentiation	4	0.420168	0.0379643	STAT5B, HNF4A, TCF21, PBX1	848	18	20094	5.26572	1	0.336606	0.319883
GOTERM_BP_DIRECT	GO:0021756~striatum development	4	0.420168	0.0379643	BBS1, SLITRK5, RARB, BBS4	848	18	20094	5.26572	1	0.336606	0.319883
GOTERM_BP_DIRECT	GO:2000310~regulation of NMDA receptor activity	4	0.420168	0.0379643	MEF2C, RELN, DLG4, MAPK8IP2	848	18	20094	5.26572	1	0.336606	0.319883
GOTERM_BP_DIRECT	GO:0032793~positive regulation of CREB transcription factor activity	4	0.420168	0.0379643	RELN, PRKD1, CD200, VEGFA	848	18	20094	5.26572	1	0.336606	0.319883
GOTERM_BP_DIRECT	GO:0071625~vocalization behavior	4	0.420168	0.0379643	DLG4, NRXN3, GLI3, FOXP2	848	18	20094	5.26572	1	0.336606	0.319883
GOTERM_BP_DIRECT	GO:0050732~negative regulation of peptidyl-tyrosine phosphorylation	4	0.420168	0.0379643	SPINK1, SFRP2, NTF3, IGF1	848	18	20094	5.26572	1	0.336606	0.319883
GOTERM_BP_DIRECT	GO:0030097~hemopoiesis	9	0.945378	0.0380676	MEIS1, HHEX, ZBTB16, KDR, TEK, SOX6, SPTB, CD34, EPOR	848	91	20094	2.34354	1	0.336819	0.320085
GOTERM_BP_DIRECT	GO:0016310~phosphorylation	37	3.88655	0.0385626	BRSK2, PKDCC, PRKAA2, PRKDC, AK5, MYLK, EEF2K, KDR, PIM2, EPHB2, EPHB1, PDK2, MAPK4, MAPK3, FN3K, PDGFRA, NTRK2, EPHA7, MAP3K1, PRKCB, TIE1, DAPK2, NTRK3, HUNK, MAPK12, TGFBR1, MAPK10, LCK, STK26, HKDC1, WNK2, PRKD1, TEK, CDK14, FGFR3, CAMK1G, EPHA3	848	627	20094	1.39831	1	0.339919	0.323031
GOTERM_BP_DIRECT	GO:0031175~neuron projection development	14	1.47059	0.0385781	PSD, LINGO1, GPM6A, NEGR1, RGMA, GNAO1, CD24A, SAMD14, EDNRA, FLRT3, GPRIN1, TMEM108, CNTN2, CDK5R1	848	178	20094	1.86371	1	0.339919	0.323031
GOTERM_BP_DIRECT	GO:1900745~positive regulation of p38MAPK cascade	5	0.52521	0.0399664	BMP4, BMP2, HAND2, GDF6, VEGFA	848	31	20094	3.8219	1	0.349453	0.332091
GOTERM_BP_DIRECT	GO:0060828~regulation of canonical Wnt signaling pathway	5	0.52521	0.0399664	AMER2, DAAM2, GPC3, CDK14, DACT1	848	31	20094	3.8219	1	0.349453	0.332091
GOTERM_BP_DIRECT	GO:0048469~cell maturation	6	0.630252	0.0399892	IHH, KDR, RFX3, PTH1R, ASCL1, VEGFA	848	45	20094	3.15943	1	0.349453	0.332091
GOTERM_BP_DIRECT	GO:0019228~neuronal action potential	6	0.630252	0.0399892	GRIA1, DPP6, CHRNA4, KCNMB4, CACNA1H, CACNA1G	848	45	20094	3.15943	1	0.349453	0.332091
GOTERM_BP_DIRECT	GO:0002931~response to ischemia	7	0.735294	0.0401156	PER2, EGR1, MEF2C, EEF2K, BVES, CX3CL1, SLC8A2	848	60	20094	2.7645	1	0.349838	0.332457
GOTERM_BP_DIRECT	GO:0001889~liver development	10	1.05042	0.0407461	TGFBR3, MPST, STAT5B, HHEX, HMGCS1, HLX, GATA6, PCSK9, HNF1B, CFC1	848	109	20094	2.17392	1	0.35361	0.336042
GOTERM_BP_DIRECT	GO:0010827~regulation of glucose transport	3	0.315126	0.0419636	EDNRA, OCLN, PRKCB	848	8	20094	8.88591	1	0.35361	0.336042
GOTERM_BP_DIRECT	GO:0061312~BMP signaling pathway involved in heart development	3	0.315126	0.0419636	BMP4, BMP2, MSX1	848	8	20094	8.88591	1	0.35361	0.336042
GOTERM_BP_DIRECT	GO:0071599~otic vesicle development	3	0.315126	0.0419636	COL2A1, EYA1, SOX9	848	8	20094	8.88591	1	0.35361	0.336042
GOTERM_BP_DIRECT	GO:2000543~positive regulation of gastrulation	3	0.315126	0.0419636	LHX1, SCX, FOXA2	848	8	20094	8.88591	1	0.35361	0.336042
GOTERM_BP_DIRECT	GO:0048341~paraxial mesoderm formation	3	0.315126	0.0419636	FOXC1, WNT11, WNT5A	848	8	20094	8.88591	1	0.35361	0.336042
GOTERM_BP_DIRECT	GO:0061303~cornea development in camera-type eye	3	0.315126	0.0419636	TFAP2A, TWIST2, SOX11	848	8	20094	8.88591	1	0.35361	0.336042
GOTERM_BP_DIRECT	GO:0061042~vascular wound healing	3	0.315126	0.0419636	KDR, CD34, VEGFA	848	8	20094	8.88591	1	0.35361	0.336042
GOTERM_BP_DIRECT	GO:2000052~positive regulation of non-canonical Wnt signaling pathway	3	0.315126	0.0419636	WNT5B, WNT5A, RSPO3	848	8	20094	8.88591	1	0.35361	0.336042
GOTERM_BP_DIRECT	GO:0021978~telencephalon regionalization	3	0.315126	0.0419636	BMP4, BMP2, LHX2	848	8	20094	8.88591	1	0.35361	0.336042
GOTERM_BP_DIRECT	GO:2000096~positive regulation of Wnt signaling pathway, planar cell polarity pathway	3	0.315126	0.0419636	DAB2, GPC3, NKD1	848	8	20094	8.88591	1	0.35361	0.336042
GOTERM_BP_DIRECT	GO:0014031~mesenchymal cell development	3	0.315126	0.0419636	FOXC1, HEY2, TBX20	848	8	20094	8.88591	1	0.35361	0.336042
GOTERM_BP_DIRECT	GO:0030916~otic vesicle formation	3	0.315126	0.0419636	FGF8, SOX9, FGF10	848	8	20094	8.88591	1	0.35361	0.336042
GOTERM_BP_DIRECT	GO:0019800~peptide cross-linking via chondroitin 4-sulfate glycosaminoglycan	3	0.315126	0.0419636	EGFLAM, SPOCK2, DCN	848	8	20094	8.88591	1	0.35361	0.336042
GOTERM_BP_DIRECT	GO:0033085~negative regulation of T cell differentiation in thymus	3	0.315126	0.0419636	BMP4, IHH, ZFP608	848	8	20094	8.88591	1	0.35361	0.336042
GOTERM_BP_DIRECT	GO:0034380~high-density lipoprotein particle assembly	3	0.315126	0.0419636	APOM, APOA1, APOA4	848	8	20094	8.88591	1	0.35361	0.336042
GOTERM_BP_DIRECT	GO:0003179~heart valve morphogenesis	3	0.315126	0.0419636	SCX, SOX9, ADAMTS9	848	8	20094	8.88591	1	0.35361	0.336042
GOTERM_BP_DIRECT	GO:0000165~MAPK cascade	10	1.05042	0.0427931	MEF2C, PLVAP, MAP3K1, FGF8, IGFBP4, MAPK8IP2, FGFR3, MAPK12, ZFP36L1, MAPK3	848	110	20094	2.15416	1	0.359886	0.342006
GOTERM_BP_DIRECT	GO:0010942~positive regulation of cell death	7	0.735294	0.0429724	BMP4, EGR1, CDKN1B, LPAR1, HBA-A1, AXIN2, BMP7	848	61	20094	2.71918	1	0.360679	0.34276
GOTERM_BP_DIRECT	GO:0045494~photoreceptor cell maintenance	6	0.630252	0.043371	CRB2, BBS1, NPHP3, ATP1B2, PROM1, BBS4	848	46	20094	3.09075	1	0.361864	0.343886
GOTERM_BP_DIRECT	GO:0048146~positive regulation of fibroblast proliferation	8	0.840336	0.0434061	PDGFRA, PRKDC, WNT5A, HMGA2, IGF1, WNT1, WNT2, FGF10	848	77	20094	2.4619	1	0.361864	0.343886
GOTERM_BP_DIRECT	GO:0098662~inorganic cation transmembrane transport	4	0.420168	0.0437099	KCNJ8, ABCC9, CACNA1H, ASIC1	848	19	20094	4.98858	1	0.361864	0.343886
GOTERM_BP_DIRECT	GO:0048484~enteric nervous system development	4	0.420168	0.0437099	EDNRA, HLX, NTF3, ASCL1	848	19	20094	4.98858	1	0.361864	0.343886
GOTERM_BP_DIRECT	GO:0048596~embryonic camera-type eye morphogenesis	4	0.420168	0.0437099	TFAP2A, IHH, BMP7, TBX2	848	19	20094	4.98858	1	0.361864	0.343886
GOTERM_BP_DIRECT	GO:0042325~regulation of phosphorylation	4	0.420168	0.0437099	EPM2A, CD24A, PPP1R14C, BMP7	848	19	20094	4.98858	1	0.361864	0.343886
GOTERM_BP_DIRECT	GO:0035641~locomotory exploration behavior	4	0.420168	0.0437099	DPP4, DLG4, PENK, LSAMP	848	19	20094	4.98858	1	0.361864	0.343886
GOTERM_BP_DIRECT	GO:0002092~positive regulation of receptor internalization	5	0.52521	0.0442069	DAB2, NTF3, PCSK9, ARRB1, VEGFA	848	32	20094	3.70246	1	0.364556	0.346444
GOTERM_BP_DIRECT	GO:0016239~positive regulation of macroautophagy	5	0.52521	0.0442069	EPM2A, BNIP3, KDR, PIM2, DCN	848	32	20094	3.70246	1	0.364556	0.346444
GOTERM_BP_DIRECT	GO:0009966~regulation of signal transduction	7	0.735294	0.0459536	CNKSR2, IGFBPL1, 2810408A11RIK, GPC3, GPC2, GPC6, KAZALD1	848	62	20094	2.67533	1	0.378226	0.359435
GOTERM_BP_DIRECT	GO:1990138~neuron projection extension	5	0.52521	0.0486894	POSTN, NRN1, ITGA4, FLRT3, ST8SIA2	848	33	20094	3.59027	1	0.398428	0.378633
GOTERM_BP_DIRECT	GO:2000352~negative regulation of endothelial cell apoptotic process	5	0.52521	0.0486894	FGB, CDH5, RAMP2, KDR, TEK	848	33	20094	3.59027	1	0.398428	0.378633
GOTERM_BP_DIRECT	GO:0050900~leukocyte migration	5	0.52521	0.0486894	ITGA4, PODXL, PDE4B, CD34, NKX2-3	848	33	20094	3.59027	1	0.398428	0.378633
GOTERM_BP_DIRECT	GO:0022408~negative regulation of cell-cell adhesion	4	0.420168	0.0498615	PODXL, WNT1, B4GALNT2, VEGFA	848	20	20094	4.73915	1	0.402589	0.382588
GOTERM_BP_DIRECT	GO:0002523~leukocyte migration involved in inflammatory response	4	0.420168	0.0498615	CD24A, TRIM55, CX3CL1, JAM3	848	20	20094	4.73915	1	0.402589	0.382588
GOTERM_BP_DIRECT	GO:2000251~positive regulation of actin cytoskeleton reorganization	4	0.420168	0.0498615	BAIAP2L1, NTRK3, NTF3, TEK	848	20	20094	4.73915	1	0.402589	0.382588
GOTERM_BP_DIRECT	GO:0001736~establishment of planar polarity	4	0.420168	0.0498615	FZD3, INTU, WNT5A, FAT4	848	20	20094	4.73915	1	0.402589	0.382588
GOTERM_BP_DIRECT	GO:0098869~cellular oxidant detoxification	4	0.420168	0.0498615	HBB-Y, HBA-X, HBA-A1, HBB-BH1	848	20	20094	4.73915	1	0.402589	0.382588
GOTERM_BP_DIRECT	GO:0060065~uterus development	4	0.420168	0.0498615	RBP4, LHX1, WNT5A, GREB1L	848	20	20094	4.73915	1	0.402589	0.382588
GOTERM_BP_DIRECT	GO:0048745~smooth muscle tissue development	4	0.420168	0.0498615	BMP4, SMO, IHH, FOXP2	848	20	20094	4.73915	1	0.402589	0.382588
GOTERM_BP_DIRECT	GO:0055074~calcium ion homeostasis	6	0.630252	0.0506349	STC2, HRC, KDR, TMTC2, FGFR3, SLC8A1	848	48	20094	2.96197	1	0.407285	0.38705
GOTERM_BP_DIRECT	GO:0045184~establishment of protein localization	6	0.630252	0.0506349	GRIA2, DLG4, RDX, UTY, MCC, GPHN	848	48	20094	2.96197	1	0.407285	0.38705
GOTERM_BP_DIRECT	GO:0035176~social behavior	7	0.735294	0.0522928	PEG13, DLG4, NRXN3, GNG8, MAPK8IP2, BBS4, SLC6A4	848	64	20094	2.59172	1	0.413459	0.392917
GOTERM_BP_DIRECT	GO:0009612~response to mechanical stimulus	7	0.735294	0.0522928	POSTN, COL3A1, LCK, IHH, GATA4, MEIS2, DCN	848	64	20094	2.59172	1	0.413459	0.392917
GOTERM_BP_DIRECT	GO:0042492~gamma-delta T cell differentiation	3	0.315126	0.0524733	STAT5B, LCK, SOX13	848	9	20094	7.89858	1	0.413459	0.392917
GOTERM_BP_DIRECT	GO:0015670~carbon dioxide transport	3	0.315126	0.0524733	CAR2, CAR14, CAR4	848	9	20094	7.89858	1	0.413459	0.392917
GOTERM_BP_DIRECT	GO:0060509~Type I pneumocyte differentiation	3	0.315126	0.0524733	THRA, IGF1, SOX9	848	9	20094	7.89858	1	0.413459	0.392917
GOTERM_BP_DIRECT	GO:0042487~regulation of odontogenesis of dentin-containing tooth	3	0.315126	0.0524733	BMP4, BMP2, FGF8	848	9	20094	7.89858	1	0.413459	0.392917
GOTERM_BP_DIRECT	GO:0061384~heart trabecula morphogenesis	3	0.315126	0.0524733	TGFBR3, BMP7, BMP5	848	9	20094	7.89858	1	0.413459	0.392917
GOTERM_BP_DIRECT	GO:0043569~negative regulation of insulin-like growth factor receptor signaling pathway	3	0.315126	0.0524733	BMP2, IGFBP5, BMP5	848	9	20094	7.89858	1	0.413459	0.392917
GOTERM_BP_DIRECT	GO:0010038~response to metal ion	3	0.315126	0.0524733	LCK, TNNC1, GPHN	848	9	20094	7.89858	1	0.413459	0.392917
GOTERM_BP_DIRECT	GO:1990416~cellular response to brain-derived neurotrophic factor stimulus	3	0.315126	0.0524733	NTRK2, EEF2K, TMEM108	848	9	20094	7.89858	1	0.413459	0.392917
GOTERM_BP_DIRECT	GO:0003283~atrial septum development	3	0.315126	0.0524733	WNT11, WNT5A, NPHP3	848	9	20094	7.89858	1	0.413459	0.392917
GOTERM_BP_DIRECT	GO:0002052~positive regulation of neuroblast proliferation	5	0.52521	0.053413	FZD3, SMO, CX3CL1, GLI3, VEGFA	848	34	20094	3.48467	1	0.419307	0.398475
GOTERM_BP_DIRECT	GO:0070328~triglyceride homeostasis	5	0.52521	0.053413	HNF4A, APOC2, LPL, APOA1, APOA4	848	34	20094	3.48467	1	0.419307	0.398475
GOTERM_BP_DIRECT	GO:0051402~neuron apoptotic process	9	0.945378	0.0548384	TFAP2A, DRAXIN, EPHA7, FGF8, SYNGAP1, BNIP3, NTF3, SNCB, FGFR3	848	98	20094	2.17614	1	0.429702	0.408354
GOTERM_BP_DIRECT	GO:0046849~bone remodeling	4	0.420168	0.0564093	TPH1, EFNA2, RASSF2, SPP2	848	21	20094	4.51348	1	0.437172	0.415452
GOTERM_BP_DIRECT	GO:0030278~regulation of ossification	4	0.420168	0.0564093	INTU, FGFR3, PBX1, MAPK3	848	21	20094	4.51348	1	0.437172	0.415452
GOTERM_BP_DIRECT	GO:0043534~blood vessel endothelial cell migration	4	0.420168	0.0564093	CDH5, CXCL12, APOA1, AMOT	848	21	20094	4.51348	1	0.437172	0.415452
GOTERM_BP_DIRECT	GO:0042326~negative regulation of phosphorylation	4	0.420168	0.0564093	BMP4, CDKN1B, GRB10, BMP7	848	21	20094	4.51348	1	0.437172	0.415452
GOTERM_BP_DIRECT	GO:0014009~glial cell proliferation	4	0.420168	0.0564093	EPM2A, PENK, LEPR, SOX11	848	21	20094	4.51348	1	0.437172	0.415452
GOTERM_BP_DIRECT	GO:0002042~cell migration involved in sprouting angiogenesis	4	0.420168	0.0564093	KDR, SLIT2, VEGFA, ROBO1	848	21	20094	4.51348	1	0.437172	0.415452
GOTERM_BP_DIRECT	GO:0045930~negative regulation of mitotic cell cycle	5	0.52521	0.058376	BTG3, FOXC1, CDKN1B, HNF4A, GAS1	848	35	20094	3.38511	1	0.449136	0.426822
GOTERM_BP_DIRECT	GO:0035904~aorta development	5	0.52521	0.058376	ROBO2, EDNRA, COL3A1, APLNR, ROBO1	848	35	20094	3.38511	1	0.449136	0.426822
GOTERM_BP_DIRECT	GO:0043488~regulation of mRNA stability	5	0.52521	0.058376	RNASEL, PCBP4, ELAVL4, RBM24, ZFP36L1	848	35	20094	3.38511	1	0.449136	0.426822
GOTERM_BP_DIRECT	GO:0035025~positive regulation of Rho protein signal transduction	5	0.52521	0.058376	COL3A1, LPAR1, APOA1, ARRB1, ROBO1	848	35	20094	3.38511	1	0.449136	0.426822
GOTERM_BP_DIRECT	GO:0060173~limb development	6	0.630252	0.0585686	INTU, RSPO3, NR2F2, GLI3, WNT3, FGF10	848	50	20094	2.84349	1	0.449803	0.427456
GOTERM_BP_DIRECT	GO:0051146~striated muscle cell differentiation	4	0.420168	0.063342	POPDC2, IGFBP5, IGF2, BVES	848	22	20094	4.30832	1	0.470963	0.447565
GOTERM_BP_DIRECT	GO:1900006~positive regulation of dendrite development	4	0.420168	0.063342	ELAVL4, VLDLR, BMP7, BMP5	848	22	20094	4.30832	1	0.470963	0.447565
GOTERM_BP_DIRECT	GO:0034260~negative regulation of GTPase activity	5	0.52521	0.0635761	PTPRN2, RDX, ARRB1, BBS4, AMOT	848	36	20094	3.29108	1	0.470963	0.447565
GOTERM_BP_DIRECT	GO:0006730~one-carbon metabolic process	5	0.52521	0.0635761	CAR3, CAR2, CAR14, CAR11, CAR4	848	36	20094	3.29108	1	0.470963	0.447565
GOTERM_BP_DIRECT	GO:0090527~actin filament reorganization	3	0.315126	0.0637994	EFS, NEDD9, HMCN1	848	10	20094	7.10873	1	0.470963	0.447565
GOTERM_BP_DIRECT	GO:0045839~negative regulation of mitotic nuclear division	3	0.315126	0.0637994	BMP4, BMP7, FGFR3	848	10	20094	7.10873	1	0.470963	0.447565
GOTERM_BP_DIRECT	GO:0030449~regulation of complement activation	3	0.315126	0.0637994	C3, CD59A, CD55	848	10	20094	7.10873	1	0.470963	0.447565
GOTERM_BP_DIRECT	GO:0060982~coronary artery morphogenesis	3	0.315126	0.0637994	HAND2, TGFBR1, VEGFA	848	10	20094	7.10873	1	0.470963	0.447565
GOTERM_BP_DIRECT	GO:0007494~midgut development	3	0.315126	0.0637994	SMO, FOXF1, WNT5A	848	10	20094	7.10873	1	0.470963	0.447565
GOTERM_BP_DIRECT	GO:0045199~maintenance of epithelial cell apical/basal polarity	3	0.315126	0.0637994	CRB2, WNT11, LHX2	848	10	20094	7.10873	1	0.470963	0.447565
GOTERM_BP_DIRECT	GO:0061371~determination of heart left/right asymmetry	3	0.315126	0.0637994	HAND2, HAND1, CER1	848	10	20094	7.10873	1	0.470963	0.447565
GOTERM_BP_DIRECT	GO:0097152~mesenchymal cell apoptotic process	3	0.315126	0.0637994	EDNRA, MSX1, SOX9	848	10	20094	7.10873	1	0.470963	0.447565
GOTERM_BP_DIRECT	GO:0014883~transition between fast and slow fiber	3	0.315126	0.0637994	TNNC1, TNNI1, MYH7	848	10	20094	7.10873	1	0.470963	0.447565
GOTERM_BP_DIRECT	GO:0021517~ventral spinal cord development	3	0.315126	0.0637994	RELN, LHX1, VLDLR	848	10	20094	7.10873	1	0.470963	0.447565
GOTERM_BP_DIRECT	GO:0071864~positive regulation of cell proliferation in bone marrow	3	0.315126	0.0637994	MEF2C, HMGA2, FGFR3	848	10	20094	7.10873	1	0.470963	0.447565
GOTERM_BP_DIRECT	GO:0010172~embryonic body morphogenesis	3	0.315126	0.0637994	TFAP2A, GREM2, MAB21L2	848	10	20094	7.10873	1	0.470963	0.447565
GOTERM_BP_DIRECT	GO:0048703~embryonic viscerocranium morphogenesis	3	0.315126	0.0637994	MEF2C, LHX1, HOXA2	848	10	20094	7.10873	1	0.470963	0.447565
GOTERM_BP_DIRECT	GO:1902806~regulation of cell cycle G1/S phase transition	3	0.315126	0.0637994	MN1, CDKN1B, MLF1	848	10	20094	7.10873	1	0.470963	0.447565
GOTERM_BP_DIRECT	GO:0035360~positive regulation of peroxisome proliferator activated receptor signaling pathway	3	0.315126	0.0637994	BMP2, PTGIS, FABP5	848	10	20094	7.10873	1	0.470963	0.447565
GOTERM_BP_DIRECT	GO:0098970~postsynaptic neurotransmitter receptor diffusion trapping	3	0.315126	0.0637994	DLG4, GPHN, CACNG4	848	10	20094	7.10873	1	0.470963	0.447565
GOTERM_BP_DIRECT	GO:0021612~facial nerve structural organization	3	0.315126	0.0637994	NRP2, SEMA3A, HOXB2	848	10	20094	7.10873	1	0.470963	0.447565
GOTERM_BP_DIRECT	GO:0010873~positive regulation of cholesterol esterification	3	0.315126	0.0637994	STARD4, APOA1, APOA4	848	10	20094	7.10873	1	0.470963	0.447565
GOTERM_BP_DIRECT	GO:0043525~positive regulation of neuron apoptotic process	8	0.840336	0.0638745	TFAP2A, EGR1, EPHA7, GRIK5, PCSK9, ASCL1, FGFR3, CDK5R1	848	84	20094	2.25674	1	0.470963	0.447565
GOTERM_BP_DIRECT	GO:0046777~protein autophosphorylation	14	1.47059	0.0653343	PDGFRA, NTRK2, MAP3K1, TGFBR1, EEF2K, LCK, STK26, WNK2, KDR, PRKD1, TEK, PIM2, FGFR3, EPHB1	848	193	20094	1.71886	1	0.480892	0.457001
GOTERM_BP_DIRECT	GO:0008360~regulation of cell shape	12	1.2605	0.0661214	VIL1, CDC42EP5, BAMBI, RDX, LPAR1, KDR, ARHGAP18, PLXNC1, BVES, RHOBTB1, VEGFA, PAKAP	848	156	20094	1.82275	1	0.485595	0.46147
GOTERM_BP_DIRECT	GO:0009617~response to bacterium	19	1.9958	0.0662019	CAR3, CUBN, GPM6A, BNIP3, LPL, HBA-A1, MLH1, C3, VIL1, FGF15, BMP2, BAIAP2L1, KLHL6, TNNT2, PENK, GPC3, AMY1, HMCN1, ADAMTS9	848	290	20094	1.55248	1	0.485595	0.46147
GOTERM_BP_DIRECT	GO:0060326~cell chemotaxis	8	0.840336	0.067205	PDGFRA, CXCL12, LPAR1, ENPP2, ACKR3, EPHB1, CX3CL1, VEGFA	848	85	20094	2.23019	1	0.492103	0.467654
GOTERM_BP_DIRECT	GO:0090102~cochlea development	5	0.52521	0.0690106	NTRK3, HEY2, SLITRK6, SOBP, FGFR3	848	37	20094	3.20213	1	0.501863	0.47693
GOTERM_BP_DIRECT	GO:0048514~blood vessel morphogenesis	5	0.52521	0.0690106	MEIS1, NR2F2, VEGFA, FGF10, AMOT	848	37	20094	3.20213	1	0.501863	0.47693
GOTERM_BP_DIRECT	GO:0061351~neural precursor cell proliferation	5	0.52521	0.0690106	BBS1, ZFP503, RARB, ASCL1, EPHB1	848	37	20094	3.20213	1	0.501863	0.47693
GOTERM_BP_DIRECT	GO:0021510~spinal cord development	5	0.52521	0.0690106	ROBO2, MPST, LHX1, DPYSL2, SOX11	848	37	20094	3.20213	1	0.501863	0.47693
GOTERM_BP_DIRECT	GO:1901214~regulation of neuron death	4	0.420168	0.0706473	EGLN1, DCC, SNCB, EPHB1	848	23	20094	4.121	1	0.51027	0.484919
GOTERM_BP_DIRECT	GO:0002026~regulation of the force of heart contraction	4	0.420168	0.0706473	MYL3, SLC8A1, APLN, MYH7	848	23	20094	4.121	1	0.51027	0.484919
GOTERM_BP_DIRECT	GO:0044849~estrous cycle	4	0.420168	0.0706473	EGR1, OPRL1, ENPP2, HAS2	848	23	20094	4.121	1	0.51027	0.484919
GOTERM_BP_DIRECT	GO:0042692~muscle cell differentiation	4	0.420168	0.0706473	WNT5B, H3F3A, DPF3, SOX6	848	23	20094	4.121	1	0.51027	0.484919
GOTERM_BP_DIRECT	GO:0048666~neuron development	7	0.735294	0.0743587	MEF2C, NTF3, IHH, PBX3, ASCL1, PBX1, VEGFA	848	70	20094	2.36958	1	0.528121	0.501882
GOTERM_BP_DIRECT	GO:0045931~positive regulation of mitotic cell cycle	5	0.52521	0.074676	FOXA1, STAT5B, SMOC2, MEIS2, FGF10	848	38	20094	3.11786	1	0.528121	0.501882
GOTERM_BP_DIRECT	GO:0008219~cell death	5	0.52521	0.074676	BMP4, CDKN1B, BNIP3, AXIN2, SNCAIP	848	38	20094	3.11786	1	0.528121	0.501882
GOTERM_BP_DIRECT	GO:0008202~steroid metabolic process	11	1.15546	0.0749745	CYP39A1, CUBN, HSD11B2, PRKAA2, HMGCS1, SOAT2, MTTP, PCSK9, APOA1, VLDLR, APOB	848	141	20094	1.8486	1	0.528121	0.501882
GOTERM_BP_DIRECT	GO:0033622~integrin activation	3	0.315126	0.0758544	CD24A, CXCL12, CX3CL1	848	11	20094	6.46248	1	0.528121	0.501882
GOTERM_BP_DIRECT	GO:0061180~mammary gland epithelium development	3	0.315126	0.0758544	MSX1, WNT2, WNT3	848	11	20094	6.46248	1	0.528121	0.501882
GOTERM_BP_DIRECT	GO:0042048~olfactory behavior	3	0.315126	0.0758544	BBS1, LMX1A, LMX1B	848	11	20094	6.46248	1	0.528121	0.501882
GOTERM_BP_DIRECT	GO:0001553~luteinization	3	0.315126	0.0758544	PDGFRA, STAT5B, FZD4	848	11	20094	6.46248	1	0.528121	0.501882
GOTERM_BP_DIRECT	GO:0090037~positive regulation of protein kinase C signaling	3	0.315126	0.0758544	WNT11, WNT5A, VEGFA	848	11	20094	6.46248	1	0.528121	0.501882
GOTERM_BP_DIRECT	GO:1902035~positive regulation of hematopoietic stem cell proliferation	3	0.315126	0.0758544	KITL, WNT5A, WNT1	848	11	20094	6.46248	1	0.528121	0.501882
GOTERM_BP_DIRECT	GO:2001028~positive regulation of endothelial cell chemotaxis	3	0.315126	0.0758544	SMOC2, SNAI2, PRKD1	848	11	20094	6.46248	1	0.528121	0.501882
GOTERM_BP_DIRECT	GO:0097084~vascular smooth muscle cell development	3	0.315126	0.0758544	EDNRA, RAMP2, HEY2	848	11	20094	6.46248	1	0.528121	0.501882
GOTERM_BP_DIRECT	GO:0051006~positive regulation of lipoprotein lipase activity	3	0.315126	0.0758544	APOC2, APOA1, APOA4	848	11	20094	6.46248	1	0.528121	0.501882
GOTERM_BP_DIRECT	GO:0051272~positive regulation of cellular component movement	3	0.315126	0.0758544	STAT5B, TGFBR1, VEGFA	848	11	20094	6.46248	1	0.528121	0.501882
GOTERM_BP_DIRECT	GO:0048333~mesodermal cell differentiation	3	0.315126	0.0758544	BMP4, FOXF1, HMGA2	848	11	20094	6.46248	1	0.528121	0.501882
GOTERM_BP_DIRECT	GO:0048617~embryonic foregut morphogenesis	3	0.315126	0.0758544	SOX17, FOXF1, GATA4	848	11	20094	6.46248	1	0.528121	0.501882
GOTERM_BP_DIRECT	GO:0035886~vascular smooth muscle cell differentiation	3	0.315126	0.0758544	C3, APLNR, PITX2	848	11	20094	6.46248	1	0.528121	0.501882
GOTERM_BP_DIRECT	GO:0033625~positive regulation of integrin activation	3	0.315126	0.0758544	CD24A, PCSK5, RASIP1	848	11	20094	6.46248	1	0.528121	0.501882
GOTERM_BP_DIRECT	GO:0061061~muscle structure development	3	0.315126	0.0758544	PDLIM3, HOXA2, PDLIM4	848	11	20094	6.46248	1	0.528121	0.501882
GOTERM_BP_DIRECT	GO:0048853~forebrain morphogenesis	3	0.315126	0.0758544	HHEX, FGF8, SMO	848	11	20094	6.46248	1	0.528121	0.501882
GOTERM_BP_DIRECT	GO:0008354~germ cell migration	3	0.315126	0.0758544	FOXC1, CXCL12, TGFBR1	848	11	20094	6.46248	1	0.528121	0.501882
GOTERM_BP_DIRECT	GO:0001763~morphogenesis of a branching structure	3	0.315126	0.0758544	FOXF1, IHH, TCF21	848	11	20094	6.46248	1	0.528121	0.501882
GOTERM_BP_DIRECT	GO:0045786~negative regulation of cell cycle	6	0.630252	0.0764366	EPM2A, BMP4, BMP2, CDKN1B, BMP7, MAPK12	848	54	20094	2.63286	1	0.531303	0.504907
GOTERM_BP_DIRECT	GO:1902894~negative regulation of pri-miRNA transcription from RNA polymerase II promoter	4	0.420168	0.0783118	BMP4, GATA6, SOX9, TGFBR1	848	24	20094	3.94929	1	0.539919	0.513095
GOTERM_BP_DIRECT	GO:0030902~hindbrain development	4	0.420168	0.0783118	SMAD9, HNF1B, BMP7, BMP5	848	24	20094	3.94929	1	0.539919	0.513095
GOTERM_BP_DIRECT	GO:0050872~white fat cell differentiation	4	0.420168	0.0783118	PER2, PDGFRA, SNAI2, FGF10	848	24	20094	3.94929	1	0.539919	0.513095
GOTERM_BP_DIRECT	GO:0031668~cellular response to extracellular stimulus	4	0.420168	0.0783118	LDHA, SFRP2, ADORA2B, BMP6	848	24	20094	3.94929	1	0.539919	0.513095
GOTERM_BP_DIRECT	GO:0035162~embryonic hemopoiesis	4	0.420168	0.0783118	KITL, LMO2, KDR, PBX1	848	24	20094	3.94929	1	0.539919	0.513095
GOTERM_BP_DIRECT	GO:0086091~regulation of heart rate by cardiac conduction	5	0.52521	0.0805685	CACNB2, KCNE3, KCND3, ISL1, CACNA1G	848	39	20094	3.03792	1	0.549374	0.52208
GOTERM_BP_DIRECT	GO:0060041~retina development in camera-type eye	8	0.840336	0.0815522	C3, NTRK2, RBP4, LHX2, LHX1, DCX, SOX9, PFDN5	848	89	20094	2.12996	1	0.549374	0.52208
GOTERM_BP_DIRECT	GO:0003188~heart valve formation	2	0.210084	0.082529	SCX, SOX9	848	2	20094	23.6958	1	0.549374	0.52208
GOTERM_BP_DIRECT	GO:1904864~negative regulation of beta-catenin-TCF complex assembly	2	0.210084	0.082529	SOX9, DACT1	848	2	20094	23.6958	1	0.549374	0.52208
GOTERM_BP_DIRECT	GO:0061325~cell proliferation involved in outflow tract morphogenesis	2	0.210084	0.082529	HAND2, PITX2	848	2	20094	23.6958	1	0.549374	0.52208
GOTERM_BP_DIRECT	GO:1904340~positive regulation of dopaminergic neuron differentiation	2	0.210084	0.082529	FOXA1, FOXA2	848	2	20094	23.6958	1	0.549374	0.52208
GOTERM_BP_DIRECT	GO:0010712~regulation of collagen metabolic process	2	0.210084	0.082529	MFAP4, FGFR3	848	2	20094	23.6958	1	0.549374	0.52208
GOTERM_BP_DIRECT	GO:0001705~ectoderm formation	2	0.210084	0.082529	LHX1, FOXA2	848	2	20094	23.6958	1	0.549374	0.52208
GOTERM_BP_DIRECT	GO:0061104~adrenal chromaffin cell differentiation	2	0.210084	0.082529	INSM1, ASCL1	848	2	20094	23.6958	1	0.549374	0.52208
GOTERM_BP_DIRECT	GO:0034445~negative regulation of plasma lipoprotein oxidation	2	0.210084	0.082529	APOM, APOA4	848	2	20094	23.6958	1	0.549374	0.52208
GOTERM_BP_DIRECT	GO:0060775~planar cell polarity pathway involved in gastrula mediolateral intercalation	2	0.210084	0.082529	WNT11, WNT5A	848	2	20094	23.6958	1	0.549374	0.52208
GOTERM_BP_DIRECT	GO:0072139~glomerular parietal epithelial cell differentiation	2	0.210084	0.082529	CD24A, PROM1	848	2	20094	23.6958	1	0.549374	0.52208
GOTERM_BP_DIRECT	GO:0040007~growth	2	0.210084	0.082529	GPC3, FOXP2	848	2	20094	23.6958	1	0.549374	0.52208
GOTERM_BP_DIRECT	GO:0007521~muscle cell fate determination	2	0.210084	0.082529	MEF2C, TBX2	848	2	20094	23.6958	1	0.549374	0.52208
GOTERM_BP_DIRECT	GO:0021836~chemorepulsion involved in postnatal olfactory bulb interneuron migration	2	0.210084	0.082529	SLIT2, ROBO1	848	2	20094	23.6958	1	0.549374	0.52208
GOTERM_BP_DIRECT	GO:0048537~mucosal-associated lymphoid tissue development	2	0.210084	0.082529	RORC, NKX2-3	848	2	20094	23.6958	1	0.549374	0.52208
GOTERM_BP_DIRECT	GO:0060067~cervix development	2	0.210084	0.082529	LHX1, WNT5A	848	2	20094	23.6958	1	0.549374	0.52208
GOTERM_BP_DIRECT	GO:0032972~regulation of muscle filament sliding speed	2	0.210084	0.082529	TNNC1, TNNT2	848	2	20094	23.6958	1	0.549374	0.52208
GOTERM_BP_DIRECT	GO:0007493~endodermal cell fate determination	2	0.210084	0.082529	SOX17, GATA6	848	2	20094	23.6958	1	0.549374	0.52208
GOTERM_BP_DIRECT	GO:0050925~negative regulation of negative chemotaxis	2	0.210084	0.082529	ROBO2, ROBO1	848	2	20094	23.6958	1	0.549374	0.52208
GOTERM_BP_DIRECT	GO:0002683~negative regulation of immune system process	2	0.210084	0.082529	IGF1, SOX9	848	2	20094	23.6958	1	0.549374	0.52208
GOTERM_BP_DIRECT	GO:0060577~pulmonary vein morphogenesis	2	0.210084	0.082529	TBX20, PITX2	848	2	20094	23.6958	1	0.549374	0.52208
GOTERM_BP_DIRECT	GO:0045785~positive regulation of cell adhesion	7	0.735294	0.0827296	DAB2, CXCL12, IBSP, TEK, DUSP26, CX3CL1, VEGFA	848	72	20094	2.30375	1	0.549848	0.52253
GOTERM_BP_DIRECT	GO:0051649~establishment of localization in cell	14	1.47059	0.0836837	CUBN, GRIK5, MTTP, SLC7A2, ANO1, ABR, DPP6, MEX3B, ATP7B, NNAT, CNTN2, APOB, CBLN1, ASIC1	848	201	20094	1.65045	1	0.55532	0.52773
GOTERM_BP_DIRECT	GO:0009636~response to toxic substance	8	0.840336	0.0853945	ARHGAP33, GRIA1, ARNT2, PENK, XPA, SLC18A2, MAPK3, SLC6A4	848	90	20094	2.10629	1	0.565789	0.537679
GOTERM_BP_DIRECT	GO:0006882~cellular zinc ion homeostasis	4	0.420168	0.0863216	ATP7B, LCK, SLC39A5, SLC39A8	848	25	20094	3.79132	1	0.570372	0.542035
GOTERM_BP_DIRECT	GO:0007162~negative regulation of cell adhesion	6	0.630252	0.0863549	PODXL, PDE3B, CDH13, PLXNC1, EPHB2, KNG1	848	56	20094	2.53883	1	0.570372	0.542035
GOTERM_BP_DIRECT	GO:0060079~excitatory postsynaptic potential	5	0.52521	0.0866837	MPP2, MEF2C, GRIK5, GHRL, MAPK8IP2	848	40	20094	2.96197	1	0.571583	0.543185
GOTERM_BP_DIRECT	GO:0060068~vagina development	3	0.315126	0.0885569	RBP4, LHX1, WNT5A	848	12	20094	5.92394	1	0.571583	0.543185
GOTERM_BP_DIRECT	GO:0085029~extracellular matrix assembly	3	0.315126	0.0885569	SMPD3, HAS2, SOX9	848	12	20094	5.92394	1	0.571583	0.543185
GOTERM_BP_DIRECT	GO:0060272~embryonic skeletal joint morphogenesis	3	0.315126	0.0885569	BMP4, COL2A1, BMP7	848	12	20094	5.92394	1	0.571583	0.543185
GOTERM_BP_DIRECT	GO:0014824~artery smooth muscle contraction	3	0.315126	0.0885569	SMPD3, EDNRA, CACNA1G	848	12	20094	5.92394	1	0.571583	0.543185
GOTERM_BP_DIRECT	GO:0022038~corpus callosum development	3	0.315126	0.0885569	RTN4RL1, LPAR1, EPHB2	848	12	20094	5.92394	1	0.571583	0.543185
GOTERM_BP_DIRECT	GO:0000904~cell morphogenesis involved in differentiation	3	0.315126	0.0885569	DAB2, RELN, FAT3	848	12	20094	5.92394	1	0.571583	0.543185
GOTERM_BP_DIRECT	GO:0070244~negative regulation of thymocyte apoptotic process	3	0.315126	0.0885569	EFNA1, BMP4, RORC	848	12	20094	5.92394	1	0.571583	0.543185
GOTERM_BP_DIRECT	GO:0045588~positive regulation of gamma-delta T cell differentiation	3	0.315126	0.0885569	STAT5B, LCK, SOX13	848	12	20094	5.92394	1	0.571583	0.543185
GOTERM_BP_DIRECT	GO:0003198~epithelial to mesenchymal transition involved in endocardial cushion formation	3	0.315126	0.0885569	FGF8, SNAI2, MSX1	848	12	20094	5.92394	1	0.571583	0.543185
GOTERM_BP_DIRECT	GO:0030510~regulation of BMP signaling pathway	3	0.315126	0.0885569	SFRP5, FST, RGMA	848	12	20094	5.92394	1	0.571583	0.543185
GOTERM_BP_DIRECT	GO:0048791~calcium ion-regulated exocytosis of neurotransmitter	3	0.315126	0.0885569	SYT5, SNAP25, SYT7	848	12	20094	5.92394	1	0.571583	0.543185
GOTERM_BP_DIRECT	GO:0048660~regulation of smooth muscle cell proliferation	3	0.315126	0.0885569	BMP4, PRKDC, PDE1A	848	12	20094	5.92394	1	0.571583	0.543185
GOTERM_BP_DIRECT	GO:0010898~positive regulation of triglyceride catabolic process	3	0.315126	0.0885569	APOC2, APOA1, APOA4	848	12	20094	5.92394	1	0.571583	0.543185
GOTERM_BP_DIRECT	GO:1903800~positive regulation of production of miRNAs involved in gene silencing by miRNA	3	0.315126	0.0885569	BMP4, LIN28A, NR2F1	848	12	20094	5.92394	1	0.571583	0.543185
GOTERM_BP_DIRECT	GO:0002244~hematopoietic progenitor cell differentiation	9	0.945378	0.0895072	SMPD3, BMP4, PDGFRA, KITL, FST, KDR, KCP, BVES, EML1	848	109	20094	1.95653	1	0.576839	0.548181
GOTERM_BP_DIRECT	GO:0030514~negative regulation of BMP signaling pathway	6	0.630252	0.0915544	GREM2, SFRP2, BAMBI, WNT5A, WNT1, CER1	848	57	20094	2.49429	1	0.58855	0.55931
GOTERM_BP_DIRECT	GO:0035019~somatic stem cell population maintenance	7	0.735294	0.0916015	ZHX2, CDX2, HMGA2, SOX9, LDB2, FGFR3, FGF10	848	74	20094	2.24149	1	0.58855	0.55931
GOTERM_BP_DIRECT	GO:0060325~face morphogenesis	5	0.52521	0.0930168	TFAP2A, PDGFRA, TWIST2, SCX, MSX1	848	41	20094	2.88973	1	0.595841	0.566238
GOTERM_BP_DIRECT	GO:0003281~ventricular septum development	5	0.52521	0.0930168	WNT11, LMO4, WNT5A, GATA4, ROBO1	848	41	20094	2.88973	1	0.595841	0.566238
GOTERM_BP_DIRECT	GO:0032092~positive regulation of protein binding	8	0.840336	0.0933834	BMP4, RAMP2, BMP2, BAMBI, WNT5A, NPHP3, ARRB1, DACT1	848	92	20094	2.0605	1	0.597288	0.567614
GOTERM_BP_DIRECT	GO:0001702~gastrulation with mouth forming second	4	0.420168	0.0946617	LHX1, GATA4, AMOT, DACT1	848	26	20094	3.6455	1	0.600939	0.571083
GOTERM_BP_DIRECT	GO:0001779~natural killer cell differentiation	4	0.420168	0.0946617	STAT5B, RABL3, TOX, PBX1	848	26	20094	3.6455	1	0.600939	0.571083
GOTERM_BP_DIRECT	GO:0010842~retina layer formation	4	0.420168	0.0946617	LHX1, FAT3, PROM1, SDK2	848	26	20094	3.6455	1	0.600939	0.571083
GOTERM_BP_DIRECT	GO:0007498~mesoderm development	4	0.420168	0.0946617	LHX2, FOXF1, IRX3, VEGFA	848	26	20094	3.6455	1	0.600939	0.571083
GOTERM_BP_DIRECT	GO:0006885~regulation of pH	4	0.420168	0.0946617	CAR2, CAR14, PDK2, CAR4	848	26	20094	3.6455	1	0.600939	0.571083
GOTERM_BP_DIRECT	GO:0051496~positive regulation of stress fiber assembly	6	0.630252	0.0969114	WNT11, LPAR1, APOA1, EVL, PDLIM4, TGFBR1	848	58	20094	2.45128	1	0.612526	0.582095
GOTERM_BP_DIRECT	GO:0006936~muscle contraction	6	0.630252	0.0969114	TMOD1, TNNT2, TBX20, TNNI1, MYH8, MYH7	848	58	20094	2.45128	1	0.612526	0.582095
GOTERM_BP_DIRECT	GO:0060548~negative regulation of cell death	9	0.945378	0.0969196	BMP4, PACRG, WNT11, DYNLT1C, BNIP3, NTRK3, SOX11, PRKD1, BMP7	848	111	20094	1.92128	1	0.612526	0.582095
GOTERM_BP_DIRECT	GO:0034614~cellular response to reactive oxygen species	5	0.52521	0.0995627	SMPD3, PDGFRA, PDK2, SLC8A1, MAPK3	848	42	20094	2.82092	1	0.628295	0.59708
