# Supplementary material for: INO80 Is Required for the Cell Cycle Control, Survival, and Differentiation of Mouse ESCs by Transcriptional Regulation
Source: Int J Mol Sci. 2022 Dec 6;23(23):15402. doi: 10.3390/ijms232315402 (PMC9740483; doi:10.3390/ijms232315402)
Supplement: Supplementary file 1 [file ijms-23-15402-s001.zip › Table S3.xlsx]

## Sheet: Figure5B group 2 Up
Category	Term	Count	%	PValue	Genes	List Total	Pop Hits	Pop Total	Fold Enrichment	Bonferroni	Benjamini	FDR
GOTERM_BP_DIRECT	GO:0010884~positive regulation of lipid storage	2	9.52381	0.0101079	PLA2G10, ACACB	18	12	20094	186.056	0.863473	1	1
GOTERM_BP_DIRECT	GO:0042493~response to drug	3	14.2857	0.0300506	APOBEC1, FABP3, ACACB	18	324	20094	10.3364	0.997472	1	1
GOTERM_BP_DIRECT	GO:0051592~response to calcium ion	2	9.52381	0.058422	APOBEC1, ANXA11	18	71	20094	31.446	0.999992	1	1
GOTERM_BP_DIRECT	GO:0042632~cholesterol homeostasis	2	9.52381	0.0813476	FABP3, PLA2G10	18	100	20094	22.3267	1	1	1

## Sheet: Figure5B group 2 Down
Category	Term	Count	%	PValue	Genes	List Total	Pop Hits	Pop Total	Fold Enrichment	Bonferroni	Benjamini	FDR
GOTERM_BP_DIRECT	GO:1905515~non-motile cilium assembly	4	3.14961	0.00465488	INTU, NPHP3, CC2D2A, BBS4	110	62	20094	11.7853	0.991969	1	1
GOTERM_BP_DIRECT	GO:0016055~Wnt signaling pathway	6	4.72441	0.00947857	2210016L21RIK, FZD4, FZD8, NPHP3, RECK, NKD1	110	237	20094	4.62463	0.999947	1	1
GOTERM_BP_DIRECT	GO:0046697~decidualization	3	2.3622	0.0114873	PTGIS, STC2, MAPK3	110	30	20094	18.2673	0.999994	1	1
GOTERM_BP_DIRECT	GO:0001822~kidney development	5	3.93701	0.0152414	MPST, GREB1L, NPHP3, CC2D2A, VEGFA	110	175	20094	5.21922	1	1	1
GOTERM_BP_DIRECT	GO:0006915~apoptotic process	9	7.08661	0.0255741	NDUFA13, BRSK2, CDKN1B, GAS1, G0S2, ALDOC, MAPK3, VEGFA, GULP1	110	652	20094	2.52156	1	1	1
GOTERM_BP_DIRECT	GO:0045494~photoreceptor cell maintenance	3	2.3622	0.0258417	NPHP3, ATP1B2, BBS4	110	46	20094	11.9134	1	1	1
GOTERM_BP_DIRECT	GO:0001666~response to hypoxia	5	3.93701	0.0259297	ARNT2, LDHA, CDKN1B, PTGIS, VEGFA	110	206	20094	4.4338	1	1	1
GOTERM_BP_DIRECT	GO:0033077~T cell differentiation in thymus	3	2.3622	0.0301617	STAT5B, PRKDC, FZD8	110	50	20094	10.9604	1	1	1
GOTERM_BP_DIRECT	GO:0071456~cellular response to hypoxia	4	3.14961	0.0331749	PTGIS, STC2, VLDLR, VEGFA	110	129	20094	5.66427	1	1	1
GOTERM_BP_DIRECT	GO:0007275~multicellular organism development	12	9.44882	0.0353463	2210016L21RIK, INTU, FZD4, B3GNT5, SPATA24, GREB1L, FZD8, HOXB2, EPHB2, ZFP37, NKD1, VEGFA	110	1095	20094	2.00189	1	1	1
GOTERM_BP_DIRECT	GO:0030178~negative regulation of Wnt signaling pathway	3	2.3622	0.0359322	2210016L21RIK, GRB10, NKD1	110	55	20094	9.96397	1	1	1
GOTERM_BP_DIRECT	GO:0031670~cellular response to nutrient	2	1.5748	0.0373646	LPL, PDK2	110	7	20094	52.1922	1	1	1
GOTERM_BP_DIRECT	GO:0045621~positive regulation of lymphocyte differentiation	2	1.5748	0.0373646	STAT5B, PRKDC	110	7	20094	52.1922	1	1	1
GOTERM_BP_DIRECT	GO:0097191~extrinsic apoptotic signaling pathway	3	2.3622	0.0395823	NDUFA13, PARP2, G0S2	110	58	20094	9.44859	1	1	1
GOTERM_BP_DIRECT	GO:0006629~lipid metabolic process	9	7.08661	0.0444944	ECHS1, PTGIS, SOAT2, B3GNT5, PLCE1, NPHP3, LPL, H2-KE6, VLDLR	110	728	20094	2.25832	1	1	1
GOTERM_BP_DIRECT	GO:0042492~gamma-delta T cell differentiation	2	1.5748	0.0477838	STAT5B, LCK	110	9	20094	40.5939	1	1	1
GOTERM_BP_DIRECT	GO:0010038~response to metal ion	2	1.5748	0.0477838	LCK, GPHN	110	9	20094	40.5939	1	1	1
GOTERM_BP_DIRECT	GO:0042473~outer ear morphogenesis	2	1.5748	0.0477838	GAS1, MAPK3	110	9	20094	40.5939	1	1	1
GOTERM_BP_DIRECT	GO:0007566~embryo implantation	3	2.3622	0.0499583	PTGIS, STC2, RECK	110	66	20094	8.30331	1	1	1
GOTERM_BP_DIRECT	GO:0051272~positive regulation of cellular component movement	2	1.5748	0.0580913	STAT5B, VEGFA	110	11	20094	33.2132	1	1	1
GOTERM_BP_DIRECT	GO:0001553~luteinization	2	1.5748	0.0580913	STAT5B, FZD4	110	11	20094	33.2132	1	1	1
GOTERM_BP_DIRECT	GO:0006633~fatty acid biosynthetic process	3	2.3622	0.0611927	PTGIS, LPL, H2-KE6	110	74	20094	7.40565	1	1	1
GOTERM_BP_DIRECT	GO:0071679~commissural neuron axon guidance	2	1.5748	0.0632035	EPHB2, VEGFA	110	12	20094	30.4455	1	1	1
GOTERM_BP_DIRECT	GO:0045588~positive regulation of gamma-delta T cell differentiation	2	1.5748	0.0632035	STAT5B, LCK	110	12	20094	30.4455	1	1	1
GOTERM_BP_DIRECT	GO:0001570~vasculogenesis	3	2.3622	0.0641247	FZD4, RASIP1, WARS2	110	76	20094	7.21077	1	1	1
GOTERM_BP_DIRECT	GO:0043066~negative regulation of apoptotic process	8	6.29921	0.0665342	STAT5B, ARNT2, CDKN1B, CD59A, PRKDC, GAS1, SH3RF1, VEGFA	110	657	20094	2.22433	1	1	1
GOTERM_BP_DIRECT	GO:1902807~negative regulation of cell cycle G1/S phase transition	2	1.5748	0.0682882	CDKN1B, GAS1	110	13	20094	28.1035	1	1	1
GOTERM_BP_DIRECT	GO:0060021~palate development	3	2.3622	0.0716557	INTU, GAS1, EPHB2	110	81	20094	6.76566	1	1	1
GOTERM_BP_DIRECT	GO:0043434~response to peptide hormone	3	2.3622	0.073195	STAT5B, CDKN1B, STC2	110	82	20094	6.68315	1	1	1
GOTERM_BP_DIRECT	GO:0009749~response to glucose	3	2.3622	0.0747451	LDHA, CDKN1B, LPL	110	83	20094	6.60263	1	1	1
GOTERM_BP_DIRECT	GO:0018105~peptidyl-serine phosphorylation	4	3.14961	0.0776128	BRSK2, PRKDC, PDK2, MAPK3	110	183	20094	3.99285	1	1	1
GOTERM_BP_DIRECT	GO:0030098~lymphocyte differentiation	2	1.5748	0.0783757	STAT5B, PRKDC	110	15	20094	24.3564	1	1	1
GOTERM_BP_DIRECT	GO:0043069~negative regulation of programmed cell death	2	1.5748	0.0783757	DCPS, VEGFA	110	15	20094	24.3564	1	1	1
GOTERM_BP_DIRECT	GO:0046475~glycerophospholipid catabolic process	2	1.5748	0.0783757	PLA2G4B, GM28042	110	15	20094	24.3564	1	1	1
GOTERM_BP_DIRECT	GO:0045732~positive regulation of protein catabolic process	3	2.3622	0.0842605	NDUFA13, CDKN1B, NKD1	110	89	20094	6.15751	1	1	1
GOTERM_BP_DIRECT	GO:0018108~peptidyl-tyrosine phosphorylation	3	2.3622	0.0875107	LCK, EPHB2, VEGFA	110	91	20094	6.02218	1	1	1
GOTERM_BP_DIRECT	GO:0001895~retina homeostasis	2	1.5748	0.0883549	ATP1B2, BBS4	110	17	20094	21.4909	1	1	1

## Sheet: Figure5B group 4 Up
Category	Term	Count	%	PValue	Genes	List Total	Pop Hits	Pop Total	Fold Enrichment	Bonferroni	Benjamini	FDR
GOTERM_BP_DIRECT	GO:0006977~DNA damage response, signal transduction by p53 class mediator resulting in cell cycle arrest	3	3.44828	0.00115163	CDKN1A, PTPRV, PML	74	14	20094	58.1873	0.572751	0.780409	0.780409
GOTERM_BP_DIRECT	GO:0048863~stem cell differentiation	4	4.5977	0.00211493	ZIC3, ZSCAN10, LIF, ETV4	74	70	20094	15.5166	0.790382	0.780409	0.780409
GOTERM_BP_DIRECT	GO:0071480~cellular response to gamma radiation	3	3.44828	0.00601744	CDKN1A, DDIAS, CRYAB	74	32	20094	25.4569	0.988371	1	1
GOTERM_BP_DIRECT	GO:0050728~negative regulation of inflammatory response	4	4.5977	0.00809473	AOAH, SMPDL3B, ADA, SOD1	74	113	20094	9.61205	0.997517	1	1
GOTERM_BP_DIRECT	GO:0006915~apoptotic process	8	9.1954	0.0093859	BCAP31, XKR8, DDIAS, INPP5D, PML, ADA, DEDD2, SOD1	74	652	20094	3.33179	0.99905	1	1
GOTERM_BP_DIRECT	GO:0045429~positive regulation of nitric oxide biosynthetic process	3	3.44828	0.0153532	PTGS2, ASS1, ICAM1	74	52	20094	15.6658	0.999989	1	1
GOTERM_BP_DIRECT	GO:0006157~deoxyadenosine catabolic process	2	2.29885	0.0216032	URAH, ADA	74	6	20094	90.5135	1	1	1
GOTERM_BP_DIRECT	GO:0042542~response to hydrogen peroxide	3	3.44828	0.0220421	CRYAB, ADA, SOD1	74	63	20094	12.9305	1	1	1
GOTERM_BP_DIRECT	GO:0007566~embryo implantation	3	3.44828	0.0240412	LIF, PTGS2, SOD1	74	66	20094	12.3428	1	1	1
GOTERM_BP_DIRECT	GO:0046059~dAMP catabolic process	2	2.29885	0.0251587	URAH, ADA	74	7	20094	77.583	1	1	1
GOTERM_BP_DIRECT	GO:0006154~adenosine catabolic process	2	2.29885	0.0251587	URAH, ADA	74	7	20094	77.583	1	1	1
GOTERM_BP_DIRECT	GO:0042493~response to drug	5	5.74713	0.0303024	CDKN1A, PTGS2, ASS1, ADA, SOD1	74	324	20094	4.19044	1	1	1
GOTERM_BP_DIRECT	GO:0048146~positive regulation of fibroblast proliferation	3	3.44828	0.0319698	CDKN1A, LIF, PML	74	77	20094	10.5795	1	1	1
GOTERM_BP_DIRECT	GO:0043066~negative regulation of apoptotic process	7	8.04598	0.0320585	LGALS3, CDKN1A, SERPINB9B, PTGS2, CRYAB, ADA, SOD1	74	657	20094	2.89313	1	1	1
GOTERM_BP_DIRECT	GO:0071493~cellular response to UV-B	2	2.29885	0.0322315	CDKN1A, CRIP1	74	9	20094	60.3423	1	1	1
GOTERM_BP_DIRECT	GO:0007568~aging	4	4.5977	0.0323675	PTGS2, ASS1, ADA, SOD1	74	191	20094	5.68671	1	1	1
GOTERM_BP_DIRECT	GO:0034097~response to cytokine	3	3.44828	0.0350749	MAPKAPK3, PTGS2, PML	74	81	20094	10.0571	1	1	1
GOTERM_BP_DIRECT	GO:0006196~AMP catabolic process	2	2.29885	0.0357489	URAH, ADA	74	10	20094	54.3081	1	1	1
GOTERM_BP_DIRECT	GO:0000255~allantoin metabolic process	2	2.29885	0.042746	URAH, ADA	74	12	20094	45.2568	1	1	1
GOTERM_BP_DIRECT	GO:0051926~negative regulation of calcium ion transport	2	2.29885	0.042746	PTGS2, ICAM1	74	12	20094	45.2568	1	1	1
GOTERM_BP_DIRECT	GO:0090398~cellular senescence	3	3.44828	0.0433202	CDKN2B, CDKN1A, PML	74	91	20094	8.95189	1	1	1
GOTERM_BP_DIRECT	GO:0006629~lipid metabolic process	7	8.04598	0.0487582	ETNK1, INPP5D, EPHX1, PDSS1, AOAH, SMPDL3B, PTGS2	74	728	20094	2.61097	1	1	1
GOTERM_BP_DIRECT	GO:0060444~branching involved in mammary gland duct morphogenesis	2	2.29885	0.0496929	ETV4, PML	74	14	20094	38.7915	1	1	1
GOTERM_BP_DIRECT	GO:0071318~cellular response to ATP	2	2.29885	0.0565901	PTGS2, SOD1	74	16	20094	33.9426	1	1	1
GOTERM_BP_DIRECT	GO:0050731~positive regulation of peptidyl-tyrosine phosphorylation	3	3.44828	0.0676302	CD80, LIF, ICAM1	74	117	20094	6.96258	1	1	1
GOTERM_BP_DIRECT	GO:0032355~response to estradiol	3	3.44828	0.0686392	PTGS2, CRYAB, ASS1	74	118	20094	6.90357	1	1	1
GOTERM_BP_DIRECT	GO:0045987~positive regulation of smooth muscle contraction	2	2.29885	0.0702368	PTGS2, ADA	74	20	20094	27.1541	1	1	1
GOTERM_BP_DIRECT	GO:0008285~negative regulation of cell proliferation	5	5.74713	0.0717318	CDKN2B, CDKN1A, LIF, PTGS2, PML	74	431	20094	3.15012	1	1	1
GOTERM_BP_DIRECT	GO:0090050~positive regulation of cell migration involved in sprouting angiogenesis	2	2.29885	0.0736179	FGFBP1, PTGS2	74	21	20094	25.861	1	1	1
GOTERM_BP_DIRECT	GO:0042326~negative regulation of phosphorylation	2	2.29885	0.0736179	CDKN2B, CDKN1A	74	21	20094	25.861	1	1	1
GOTERM_BP_DIRECT	GO:0001829~trophectodermal cell differentiation	2	2.29885	0.0803438	FOXD3, ADA	74	23	20094	23.6122	1	1	1
GOTERM_BP_DIRECT	GO:0031668~cellular response to extracellular stimulus	2	2.29885	0.0836887	CDKN2B, CDKN1A	74	24	20094	22.6284	1	1	1
GOTERM_BP_DIRECT	GO:0030308~negative regulation of cell growth	3	3.44828	0.0843479	CDKN1A, CRYAB, PML	74	133	20094	6.12497	1	1	1
GOTERM_BP_DIRECT	GO:0030324~lung development	3	3.44828	0.0876108	ZIC3, LIF, ADA	74	136	20094	5.98986	1	1	1

## Sheet: Figure5B group 4 Down
Category	Term	Count	%	PValue	Genes	List Total	Pop Hits	Pop Total	Fold Enrichment	Bonferroni	Benjamini	FDR
GOTERM_BP_DIRECT	GO:0007275~multicellular organism development	6	42.8571	9.53197e-05	EOMES, ANO1, WNT5B, TEK, ZFP36L1, APLN	11	1095	20094	10.0095	0.0238286	0.0241159	0.0241159
GOTERM_BP_DIRECT	GO:0001570~vasculogenesis	3	21.4286	0.000622935	TGFBR3, TEK, ZFP36L1	11	76	20094	72.1077	0.145853	0.0788013	0.0788013
GOTERM_BP_DIRECT	GO:0048382~mesendoderm development	2	14.2857	0.00496659	EOMES, ZFP36L1	11	10	20094	365.345	0.716255	0.418849	0.418849
GOTERM_BP_DIRECT	GO:0060347~heart trabecula formation	2	14.2857	0.00744155	TGFBR3, TEK	11	15	20094	243.564	0.848891	0.420558	0.420558
GOTERM_BP_DIRECT	GO:0001525~angiogenesis	3	21.4286	0.00831143	TGFBR3, TEK, APLN	11	284	20094	19.2964	0.878953	0.420558	0.420558
GOTERM_BP_DIRECT	GO:0001824~blastocyst development	2	14.2857	0.0187552	EOMES, TGFBR3	11	38	20094	96.1435	0.991689	0.62407	0.62407
GOTERM_BP_DIRECT	GO:0060976~coronary vasculature development	2	14.2857	0.0197334	TGFBR3, APLN	11	40	20094	91.3364	0.993542	0.62407	0.62407
GOTERM_BP_DIRECT	GO:0007369~gastrulation	2	14.2857	0.0197334	EOMES, APLN	11	40	20094	91.3364	0.993542	0.62407	0.62407
GOTERM_BP_DIRECT	GO:0045600~positive regulation of fat cell differentiation	2	14.2857	0.0265569	WNT5B, ZFP36L1	11	54	20094	67.6566	0.998897	0.746544	0.746544
GOTERM_BP_DIRECT	GO:0001666~response to hypoxia	2	14.2857	0.0979366	TGFBR3, TEK	11	206	20094	17.7352	1	1	1
